# Supplementary material for: tert-Butyl 4-(2-diazo­acet­yl)piperazine-1-carboxyl­ate
Source: Acta Crystallogr Sect E Struct Rep Online. 2010 May 8;66(Pt 6):o1299. doi: 10.1107/S1600536810016211 (PMC2979480; doi:10.1107/S1600536810016211)
Supplement: Supplementary file 1 [file e-66-o1299-sup1.cif]

##############################################################################
###                                                                        ###
###        Electronic paper (Acta Crystallographica Section E)             ###
###                                                                        ###
##############################################################################
#                                                                            #
# This CIF contains the data in a paper accepted for publication in Acta     #
# Crystallographica Section E. It conforms to the requirements of Notes      #
# for Authors for Section E, and has been peer reviewed under the auspices   #
# of the IUCr Commission on Journals.                                        #
#                                                                            #
# Full details of the Crystallographic Information File format               #
# are given in the paper "The Crystallographic Information File (CIF):       #
# a New Standard Archive File for Crystallography" by S. R. Hall, F. H.      #
# Allen and I. D. Brown [Acta Cryst. (1991), A47, 655-685].                  #
#                                                                            #
# The current version of the core CIF dictionary is obtainable from          #
# ftp://ftp.iucr.org/pub/cif_core.dic. The current version number is 2.4.    #
#                                                                            #
# Software is freely available for graphical display of the structure(s) in  #
# this CIF.  For information consult the CIF home page http://www.iucr.org/  #
# cif/home.html                                                              #
#                                                                            #
# This file may be used for bona fide research purposes within the           #
# scientific community so long as proper attribution is given to the journal # 
# article from which it was obtained.                                        #
#                                                                            #
##############################################################################
                                             
data_I
_audit_creation_method     SHELXL-97
_chemical_name_systematic
;
<i>tert</i>-Butyl 4-(2-diazoacetyl)piperazine-1-carboxylate
;
_chemical_name_common     ?
_chemical_formula_moiety     'C11 H18 N4 O3'
_chemical_formula_sum     'C11 H18 N4 O3'
_chemical_formula_iupac     'C11 H18 N4 O3'
_chemical_formula_weight     254.29
_chemical_melting_point     ?
_symmetry_cell_setting     monoclinic
_symmetry_space_group_name_H-M     'P 21/c'
_space_group_name_Hall     '-P 2ybc'
loop_
    _symmetry_equiv_pos_as_xyz
    'x, y, z'
    '-x, y+1/2, -z+1/2'
    '-x, -y, -z'
    'x, -y-1/2, z-1/2'
_cell_length_a     14.654(10)
_cell_length_b     10.548(7)
_cell_length_c     8.553(6)
_cell_angle_alpha     90.00
_cell_angle_beta     91.122(6)
_cell_angle_gamma     90.00
_cell_volume     1321.8(15)
_cell_formula_units_Z     4
_cell_measurement_reflns_used     2404
_cell_measurement_theta_min     2.38
_cell_measurement_theta_max     26.37
_cell_measurement_temperature     105(2)
_exptl_crystal_description     plate
_exptl_crystal_colour     yellow
_exptl_crystal_size_max     0.55
_exptl_crystal_size_mid     0.42
_exptl_crystal_size_min     0.08
_exptl_crystal_density_diffrn     1.278
_exptl_crystal_density_meas     ?
_exptl_crystal_density_method     'not measured'
_exptl_crystal_F_000     544
_exptl_absorpt_coefficient_mu     0.095
_exptl_absorpt_correction_type     'multi-scan'
_exptl_absorpt_process_details     '(SADABS; Bruker, 2007)'
_exptl_absorpt_correction_T_min     0.8703
_exptl_absorpt_correction_T_max     0.9924
_exptl_special_details
;
Crystallized from dichloromethane and n-pentane.
;
_diffrn_ambient_temperature     105(2)
_diffrn_radiation_type     MoK\a
_diffrn_radiation_wavelength     0.71073
_diffrn_radiation_source     'fine-focus sealed tube'
_diffrn_radiation_monochromator     graphite
_diffrn_measurement_device_type     'Bruker APEXII CCD diffractometer'
_diffrn_measurement_method
;
Three sets of frames each taken over 0.3\% \w rotation with 20 s
exposure time. Detector set at 2\q = 26\%, crystal-to-detector distance
6.00 cm.
;
_diffrn_detector_area_resol_mean     8.3
_diffrn_reflns_number     7308
_diffrn_reflns_av_R_equivalents     0.0407
_diffrn_reflns_av_sigmaI/netI     0.0462
_diffrn_reflns_theta_min     2.38
_diffrn_reflns_theta_max     26.37
_diffrn_reflns_theta_full     26.37
_diffrn_measured_fraction_theta_max     0.996
_diffrn_measured_fraction_theta_full     0.996
_diffrn_reflns_limit_h_min     -17
_diffrn_reflns_limit_h_max     18
_diffrn_reflns_limit_k_min     -10
_diffrn_reflns_limit_k_max     13
_diffrn_reflns_limit_l_min     -10
_diffrn_reflns_limit_l_max     10
_diffrn_standards_number     0
_diffrn_standards_interval_count     ?
_diffrn_standards_interval_time     ?
_diffrn_standards_decay_%     0
_refine_special_details
;
Refinement of <i>F</i>^2^ against ALL reflections.
;
_reflns_number_total     2692
_reflns_number_gt     2111
_reflns_threshold_expression     I>2\s(I)
_refine_ls_structure_factor_coef     Fsqd
_refine_ls_matrix_type     full
_refine_ls_R_factor_all     0.0511
_refine_ls_R_factor_gt     0.0382
_refine_ls_wR_factor_gt     0.0945
_refine_ls_wR_factor_ref     0.1029
_refine_ls_goodness_of_fit_ref     1.032
_refine_ls_restrained_S_all     1.032
_refine_ls_number_reflns     2692
_refine_ls_number_parameters     169
_refine_ls_number_restraints     0
_refine_ls_hydrogen_treatment     mixed
_refine_ls_weighting_scheme     calc
_refine_ls_weighting_details
         'calc w=1/[\s^2^(Fo^2^)+(0.0463P)^2^+0.1671P] where P=(Fo^2^+2Fc^2^)/3'
_atom_sites_solution_hydrogens     geom
_atom_sites_solution_primary     direct
_atom_sites_solution_secondary     difmap
_refine_ls_shift/su_max     0.001
_refine_ls_shift/su_mean     0.000
_refine_diff_density_max     0.172
_refine_diff_density_min     -0.225
_refine_ls_extinction_method     none
_refine_ls_extinction_coef     ?
loop_
    _atom_type_symbol
    _atom_type_description
    _atom_type_scat_dispersion_real
    _atom_type_scat_dispersion_imag
    _atom_type_scat_source
    'C' 'C' 0.0033 0.0016
                         'International Tables Vol C Tables 4.2.6.8 and 6.1.1.4'
    'H' 'H' 0.0000 0.0000
                         'International Tables Vol C Tables 4.2.6.8 and 6.1.1.4'
    'N' 'N' 0.0061 0.0033
                         'International Tables Vol C Tables 4.2.6.8 and 6.1.1.4'
    'O' 'O' 0.0106 0.0060
                         'International Tables Vol C Tables 4.2.6.8 and 6.1.1.4'
_computing_data_collection     'APEX2 (Bruker, 2007)'
_computing_cell_refinement     'SAINT-Plus (Bruker, 2007)'
_computing_data_reduction     'SAINT-Plus (Bruker, 2007)'
_computing_structure_solution     'SHELXTL (Sheldrick, 2008)'
_computing_structure_refinement     'SHELXTL (Sheldrick, 2008)'
_computing_molecular_graphics     'SHELXTL (Sheldrick, 2008)'
_computing_publication_material     'SHELXTL (Sheldrick, 2008)'
loop_
    _atom_site_type_symbol
    _atom_site_label
    _atom_site_fract_x
    _atom_site_fract_y
    _atom_site_fract_z
    _atom_site_U_iso_or_equiv
    _atom_site_adp_type
    _atom_site_calc_flag
    _atom_site_refinement_flags
    _atom_site_occupancy
    _atom_site_disorder_assembly
    _atom_site_disorder_group
    O O1 0.02567(7) 0.20344(9) 0.19361(12) 0.0353(3) Uani d . 1 . .
    O O2 0.38950(6) 0.35633(9) 0.62995(11) 0.0296(2) Uani d . 1 . .
    O O3 0.33388(6) 0.55670(8) 0.64091(11) 0.0294(2) Uani d . 1 . .
    N N1 -0.14125(10) 0.34028(15) -0.00383(19) 0.0562(4) Uani d . 1 . .
    N N2 -0.08817(8) 0.37402(12) 0.08229(16) 0.0377(3) Uani d . 1 . .
    N N3 0.10933(7) 0.34931(10) 0.32642(14) 0.0293(3) Uani d . 1 . .
    N N4 0.27460(8) 0.42179(11) 0.46913(15) 0.0350(3) Uani d . 1 . .
    C C1 -0.02502(10) 0.41229(14) 0.18201(17) 0.0324(3) Uani d . 1 . .
    H H1 -0.0254(10) 0.4999(17) 0.2058(19) 0.039 Uiso d . 1 . .
    C C2 0.03721(9) 0.31392(13) 0.23569(16) 0.0276(3) Uani d . 1 . .
    C C3 0.11676(9) 0.47080(12) 0.40835(18) 0.0301(3) Uani d . 1 . .
    H H31 0.0971 0.4604 0.5177 0.036 Uiso calc R 1 . .
    H H32 0.0760 0.5337 0.3568 0.036 Uiso calc R 1 . .
    C C4 0.17261(10) 0.25284(13) 0.38538(18) 0.0317(3) Uani d . 1 . .
    H H41 0.1681 0.1763 0.3188 0.038 Uiso calc R 1 . .
    H H42 0.1561 0.2287 0.4931 0.038 Uiso calc R 1 . .
    C C5 0.21342(9) 0.51824(13) 0.40729(18) 0.0322(3) Uani d . 1 . .
    H H51 0.2304 0.5397 0.2990 0.039 Uiso calc R 1 . .
    H H52 0.2188 0.5960 0.4717 0.039 Uiso calc R 1 . .
    C C6 0.26896(10) 0.30251(13) 0.38538(19) 0.0349(4) Uani d . 1 . .
    H H61 0.3104 0.2399 0.4357 0.042 Uiso calc R 1 . .
    H H62 0.2886 0.3150 0.2763 0.042 Uiso calc R 1 . .
    C C7 0.33775(9) 0.43825(12) 0.58409(16) 0.0259(3) Uani d . 1 . .
    C C8 0.39795(9) 0.59837(13) 0.76528(15) 0.0275(3) Uani d . 1 . .
    C C9 0.36780(11) 0.73381(14) 0.79087(18) 0.0387(4) Uani d . 1 . .
    H H91 0.3721 0.7811 0.6927 0.058 Uiso calc R 1 . .
    H H92 0.4073 0.7734 0.8707 0.058 Uiso calc R 1 . .
    H H93 0.3045 0.7346 0.8258 0.058 Uiso calc R 1 . .
    C C10 0.49473(10) 0.59327(15) 0.70952(17) 0.0354(4) Uani d . 1 . .
    H H101 0.4989 0.6386 0.6099 0.053 Uiso calc R 1 . .
    H H102 0.5129 0.5047 0.6951 0.053 Uiso calc R 1 . .
    H H103 0.5354 0.6333 0.7873 0.053 Uiso calc R 1 . .
    C C11 0.38403(10) 0.52052(14) 0.91124(17) 0.0351(4) Uani d . 1 . .
    H H111 0.3190 0.5190 0.9358 0.053 Uiso calc R 1 . .
    H H112 0.4186 0.5583 0.9987 0.053 Uiso calc R 1 . .
    H H113 0.4055 0.4337 0.8939 0.053 Uiso calc R 1 . .
loop_
    _atom_site_aniso_label
    _atom_site_aniso_U_11
    _atom_site_aniso_U_22
    _atom_site_aniso_U_33
    _atom_site_aniso_U_12
    _atom_site_aniso_U_13
    _atom_site_aniso_U_23
    O1 0.0331(6) 0.0239(5) 0.0487(6) -0.0044(4) -0.0025(5) -0.0072(5)
    O2 0.0298(5) 0.0242(5) 0.0348(5) 0.0047(4) -0.0017(4) 0.0004(4)
    O3 0.0326(5) 0.0217(5) 0.0336(5) 0.0019(4) -0.0074(4) -0.0042(4)
    N1 0.0446(8) 0.0565(10) 0.0665(10) -0.0058(7) -0.0207(8) -0.0054(8)
    N2 0.0320(7) 0.0341(7) 0.0469(8) -0.0010(5) -0.0060(6) -0.0007(6)
    N3 0.0279(6) 0.0200(6) 0.0398(7) 0.0018(5) -0.0042(5) -0.0041(5)
    N4 0.0304(6) 0.0239(6) 0.0503(8) 0.0057(5) -0.0125(6) -0.0096(5)
    C1 0.0297(8) 0.0281(8) 0.0390(8) -0.0023(6) -0.0063(6) -0.0020(6)
    C2 0.0257(7) 0.0241(7) 0.0332(7) -0.0038(5) 0.0042(6) -0.0018(6)
    C3 0.0324(8) 0.0204(7) 0.0373(8) 0.0039(6) -0.0050(6) -0.0041(6)
    C4 0.0342(8) 0.0202(7) 0.0406(8) 0.0031(6) -0.0035(6) -0.0040(6)
    C5 0.0341(8) 0.0224(7) 0.0396(8) -0.0002(6) -0.0089(6) -0.0014(6)
    C6 0.0325(8) 0.0264(7) 0.0455(9) 0.0053(6) -0.0054(7) -0.0121(6)
    C7 0.0241(7) 0.0237(7) 0.0300(7) -0.0013(5) 0.0030(5) -0.0008(6)
    C8 0.0314(7) 0.0259(7) 0.0249(7) -0.0041(6) -0.0037(6) -0.0013(5)
    C9 0.0523(10) 0.0268(8) 0.0367(8) -0.0006(7) -0.0048(7) -0.0049(6)
    C10 0.0346(8) 0.0390(8) 0.0325(8) -0.0078(7) -0.0006(6) 0.0005(6)
    C11 0.0398(8) 0.0354(8) 0.0302(8) -0.0032(7) 0.0025(6) 0.0019(6)
_geom_special_details
;
All esds (except the esd in the dihedral angle between two l.s. planes) are
estimated using the full covariance matrix. The cell esds are taken into
account individually in the estimation of esds in distances, angles and
torsion angles; correlations between esds in cell parameters are only used
when they are defined by crystal symmetry. An approximate (isotropic)
treatment of cell esds is used for estimating esds involving l.s. planes.
;
loop_
    _geom_bond_atom_site_label_1
    _geom_bond_atom_site_label_2
    _geom_bond_site_symmetry_2
    _geom_bond_distance
    _geom_bond_publ_flag
    O1 C2 . 1.2303(17) ?
    O2 C7 . 1.2099(16) ?
    O3 C7 . 1.3422(17) ?
    O3 C8 . 1.4722(16) ?
    N1 N2 . 1.1189(18) ?
    N2 C1 . 1.3099(19) ?
    N3 C2 . 1.3515(18) ?
    N3 C4 . 1.4600(18) ?
    N3 C3 . 1.4635(18) ?
    N4 C7 . 1.3483(18) ?
    N4 C5 . 1.4490(18) ?
    N4 C6 . 1.4494(19) ?
    C1 C2 . 1.450(2) ?
    C1 H1 . 0.946(17) ?
    C3 C5 . 1.503(2) ?
    C3 H31 . 0.9900 ?
    C3 H32 . 0.9900 ?
    C4 C6 . 1.506(2) ?
    C4 H41 . 0.9900 ?
    C4 H42 . 0.9900 ?
    C5 H51 . 0.9900 ?
    C5 H52 . 0.9900 ?
    C6 H61 . 0.9900 ?
    C6 H62 . 0.9900 ?
    C8 C10 . 1.506(2) ?
    C8 C11 . 1.511(2) ?
    C8 C9 . 1.513(2) ?
    C9 H91 . 0.9800 ?
    C9 H92 . 0.9800 ?
    C9 H93 . 0.9800 ?
    C10 H101 . 0.9800 ?
    C10 H102 . 0.9800 ?
    C10 H103 . 0.9800 ?
    C11 H111 . 0.9800 ?
    C11 H112 . 0.9800 ?
    C11 H113 . 0.9800 ?
loop_
    _geom_angle_atom_site_label_1
    _geom_angle_atom_site_label_2
    _geom_angle_atom_site_label_3
    _geom_angle_site_symmetry_1
    _geom_angle_site_symmetry_3
    _geom_angle
    _geom_angle_publ_flag
    C7 O3 C8 . . 120.57(10) ?
    N1 N2 C1 . . 179.04(18) ?
    C2 N3 C4 . . 119.35(12) ?
    C2 N3 C3 . . 124.53(11) ?
    C4 N3 C3 . . 113.83(11) ?
    C7 N4 C5 . . 125.93(12) ?
    C7 N4 C6 . . 120.26(11) ?
    C5 N4 C6 . . 113.59(12) ?
    N2 C1 C2 . . 114.68(13) ?
    N2 C1 H1 . . 115.7(9) ?
    C2 C1 H1 . . 129.6(9) ?
    O1 C2 N3 . . 122.08(12) ?
    O1 C2 C1 . . 120.21(13) ?
    N3 C2 C1 . . 117.64(12) ?
    N3 C3 C5 . . 110.49(12) ?
    N3 C3 H31 . . 109.6 ?
    C5 C3 H31 . . 109.6 ?
    N3 C3 H32 . . 109.6 ?
    C5 C3 H32 . . 109.6 ?
    H31 C3 H32 . . 108.1 ?
    N3 C4 C6 . . 110.29(12) ?
    N3 C4 H41 . . 109.6 ?
    C6 C4 H41 . . 109.6 ?
    N3 C4 H42 . . 109.6 ?
    C6 C4 H42 . . 109.6 ?
    H41 C4 H42 . . 108.1 ?
    N4 C5 C3 . . 109.92(12) ?
    N4 C5 H51 . . 109.7 ?
    C3 C5 H51 . . 109.7 ?
    N4 C5 H52 . . 109.7 ?
    C3 C5 H52 . . 109.7 ?
    H51 C5 H52 . . 108.2 ?
    N4 C6 C4 . . 110.27(12) ?
    N4 C6 H61 . . 109.6 ?
    C4 C6 H61 . . 109.6 ?
    N4 C6 H62 . . 109.6 ?
    C4 C6 H62 . . 109.6 ?
    H61 C6 H62 . . 108.1 ?
    O2 C7 O3 . . 125.31(12) ?
    O2 C7 N4 . . 124.15(13) ?
    O3 C7 N4 . . 110.52(11) ?
    O3 C8 C10 . . 110.59(12) ?
    O3 C8 C11 . . 109.89(11) ?
    C10 C8 C11 . . 112.67(12) ?
    O3 C8 C9 . . 101.68(11) ?
    C10 C8 C9 . . 111.04(12) ?
    C11 C8 C9 . . 110.43(13) ?
    C8 C9 H91 . . 109.5 ?
    C8 C9 H92 . . 109.5 ?
    H91 C9 H92 . . 109.5 ?
    C8 C9 H93 . . 109.5 ?
    H91 C9 H93 . . 109.5 ?
    H92 C9 H93 . . 109.5 ?
    C8 C10 H101 . . 109.5 ?
    C8 C10 H102 . . 109.5 ?
    H101 C10 H102 . . 109.5 ?
    C8 C10 H103 . . 109.5 ?
    H101 C10 H103 . . 109.5 ?
    H102 C10 H103 . . 109.5 ?
    C8 C11 H111 . . 109.5 ?
    C8 C11 H112 . . 109.5 ?
    H111 C11 H112 . . 109.5 ?
    C8 C11 H113 . . 109.5 ?
    H111 C11 H113 . . 109.5 ?
    H112 C11 H113 . . 109.5 ?
loop_
    _geom_torsion_atom_site_label_1
    _geom_torsion_atom_site_label_2
    _geom_torsion_atom_site_label_3
    _geom_torsion_atom_site_label_4
    _geom_torsion_site_symmetry_1
    _geom_torsion_site_symmetry_2
    _geom_torsion_site_symmetry_3
    _geom_torsion_site_symmetry_4
    _geom_torsion
    _geom_torsion_publ_flag
    C4 N3 C2 O1 . . . . -4.1(2) ?
    C3 N3 C2 O1 . . . . -165.84(14) ?
    C4 N3 C2 C1 . . . . 178.83(13) ?
    C3 N3 C2 C1 . . . . 17.1(2) ?
    N2 C1 C2 O1 . . . . -3.6(2) ?
    N2 C1 C2 N3 . . . . 173.55(13) ?
    C2 N3 C3 C5 . . . . -143.07(14) ?
    C4 N3 C3 C5 . . . . 54.32(16) ?
    C2 N3 C4 C6 . . . . 142.52(13) ?
    C3 N3 C4 C6 . . . . -53.89(17) ?
    C7 N4 C5 C3 . . . . -128.35(15) ?
    C6 N4 C5 C3 . . . . 57.18(17) ?
    N3 C3 C5 N4 . . . . -53.86(17) ?
    C7 N4 C6 C4 . . . . 128.14(15) ?
    C5 N4 C6 C4 . . . . -57.04(17) ?
    N3 C4 C6 N4 . . . . 53.39(17) ?
    C8 O3 C7 O2 . . . . 2.4(2) ?
    C8 O3 C7 N4 . . . . -178.51(11) ?
    C5 N4 C7 O2 . . . . -177.86(14) ?
    C6 N4 C7 O2 . . . . -3.7(2) ?
    C5 N4 C7 O3 . . . . 3.0(2) ?
    C6 N4 C7 O3 . . . . 177.17(13) ?
    C7 O3 C8 C10 . . . . 62.39(16) ?
    C7 O3 C8 C11 . . . . -62.62(16) ?
    C7 O3 C8 C9 . . . . -179.61(12) ?
loop_
    _geom_hbond_atom_site_label_D
    _geom_hbond_atom_site_label_H
    _geom_hbond_atom_site_label_A
    _geom_hbond_site_symmetry_A
    _geom_hbond_distance_DH
    _geom_hbond_distance_HA
    _geom_hbond_distance_DA
    _geom_hbond_angle_DHA
    C1 H1 O1 2 0.946(17) 2.313(18) 3.250(3) 170.6(14)
    C3 H32 O1 2 0.990 2.363 3.327(3) 164.0
data_global
_journal_data_validation_number     ?
_journal_date_recd_electronic     2010-04-22
_journal_date_accepted     2010-05-03
_journal_name_full     'Acta Crystallographica, Section E'
_journal_year     2010
_journal_volume     66
_journal_issue      6
_journal_page_first     o1299
_journal_page_last     o1299
_journal_paper_category     QO
_journal_coeditor_code     LH5033
_publ_contact_author_name     'Carl Henrik G\"orbitz'
_publ_contact_author_address
;
Department of Chemistry
University of Oslo
P.O.Box 1033 Blindern
N-0315 Oslo, Norway
;
_publ_contact_author_email     c.h.gorbitz@kjemi.uio.no
_publ_contact_author_fax     '+47 22 85 54 41'
_publ_contact_author_phone     '+47 22 85 54 60'
_publ_section_title
;
<i>tert</i>-Butyl 4-(2-diazoacetyl)piperazine-1-carboxylate
;
loop_
    _publ_author_name
    _publ_author_address
    'Kaupang, \%Asmund'
;  Department of Chemistry
 University of Oslo
 PO Box 1033 Blindern
 N-0315 Oslo, Norway
;
    'G\"orbitz, Carl Henrik'
;  Department of Chemistry
 University of Oslo
 PO Box 1033 Blindern
 N-0315 Oslo, Norway
;
    'Hansen, Tore'
;  Department of Chemistry
 University of Oslo
 PO Box 1033 Blindern
 N-0315 Oslo, Norway
;
