# Supplementary material for: tert-Butyl 4-(2-diazo­acet­yl)piperazine-1-carboxyl­ate
Source: Acta Crystallogr Sect E Struct Rep Online. 2010 May 8;66(Pt 6):o1299. doi: 10.1107/S1600536810016211 (PMC2979480; doi:10.1107/S1600536810016211)
Supplement: Supplementary file 2 [file e-66-o1299-Isup2.hkl]

# 
# h,k,l, Fc-squared, Fo-squared, sigma(Fo-squared) and status flag 
# 
data_I
_shelx_title ' ak129lt in P2(1)/c' 
_shelx_refln_list_code          4 
_shelx_F_calc_maximum      187.14 
_exptl_crystal_F_000       544.00 
_reflns_d_resolution_high  0.8000 
 
loop_ 
 _symmetry_equiv_pos_as_xyz 
 'x, y, z' 
 '-x, y+1/2, -z+1/2' 
 '-x, -y, -z' 
 'x, -y-1/2, z-1/2' 
 
_cell_length_a    14.6542 
_cell_length_b    10.5476 
_cell_length_c     8.5534 
_cell_angle_alpha  90.000 
_cell_angle_beta   91.122 
_cell_angle_gamma  90.000 
 
_shelx_F_squared_multiplier     1.000 
 
loop_ 
 _refln_index_h 
 _refln_index_k 
 _refln_index_l 
 _refln_F_squared_calc 
 _refln_F_squared_meas 
 _refln_F_squared_sigma 
 _refln_observed_status 
   2   0   0      214.32      214.93      6.15 o 
   3   0   0     5101.05     4973.45    244.32 o 
   4   0   0     4076.39     3742.38     99.46 o 
   5   0   0        5.66        8.16      0.75 o 
   6   0   0      283.41      283.69      8.41 o 
   7   0   0       45.26       45.97      2.20 o 
   8   0   0     2722.00     2684.76    120.17 o 
   9   0   0      298.06      298.50     21.22 o 
  10   0   0      439.59      419.70     29.04 o 
  11   0   0       33.18       33.53      2.89 o 
  12   0   0       18.37       19.50      2.66 o 
  13   0   0      378.36      390.48     15.41 o 
  14   0   0      382.86      364.97     15.64 o 
  15   0   0        1.79        3.83      3.83 o 
  16   0   0      315.67      330.02     22.98 o 
  17   0   0      376.61      416.19     27.77 o 
  18   0   0      176.20      215.12     17.55 o 
   1   1   0     1356.23     1206.76     74.93 o 
   2   1   0     1131.45     1106.55     26.24 o 
   3   1   0      477.65      408.95      8.81 o 
   4   1   0      287.36      262.36      5.92 o 
   5   1   0     1395.49     1366.97     28.59 o 
   6   1   0        0.02        1.53      0.54 o 
   7   1   0      194.74      191.16      4.82 o 
   8   1   0     1561.30     1530.03     32.32 o 
   9   1   0      111.87      128.99      3.71 o 
  10   1   0        0.54       -0.06      0.71 o 
  11   1   0      207.35      202.24      5.48 o 
  12   1   0      441.13      454.15     12.19 o 
  13   1   0      128.30      134.38      4.93 o 
  14   1   0       21.26       24.38      2.86 o 
  15   1   0       99.75      101.08      7.54 o 
  16   1   0       13.01       26.19      4.62 o 
  17   1   0      121.69      143.83      9.59 o 
  18   1   0        0.37        5.11      5.43 o 
   0   2   0      262.63      230.60      8.44 o 
   1   2   0     2833.88     2687.76     75.33 o 
   2   2   0      391.16      410.64     15.89 o 
   3   2   0       26.87       20.35      1.43 o 
   4   2   0       53.96       52.12      1.80 o 
   5   2   0      584.62      573.67     12.47 o 
   6   2   0       69.79       63.44      2.13 o 
   7   2   0      906.28      864.89     18.66 o 
   8   2   0        0.48       -0.61      0.61 o 
   9   2   0      892.77      924.10     27.13 o 
  10   2   0      209.77      195.53      5.27 o 
  11   2   0      201.53      192.84      5.33 o 
  12   2   0       29.20       31.91      1.84 o 
  13   2   0        5.46        4.93      1.18 o 
  14   2   0       30.88       27.73      3.62 o 
  15   2   0      212.59      208.55     11.38 o 
  17   2   0        1.03        7.02      5.43 o 
  18   2   0      104.70      128.30     14.36 o 
   1   3   0      482.35      470.73     17.40 o 
   2   3   0     1432.40     1316.32     42.68 o 
   3   3   0      256.83      248.88      7.46 o 
   4   3   0        1.06        2.25      0.65 o 
   5   3   0      430.13      425.34     11.02 o 
   6   3   0      984.87     1066.21     20.78 o 
   7   3   0     1630.22     1657.17     31.93 o 
   8   3   0      199.42      195.19      5.17 o 
   9   3   0        0.08        0.75      0.79 o 
  10   3   0      167.87      165.48      4.72 o 
  11   3   0        4.01        3.84      1.04 o 
  12   3   0        7.62        8.02      1.28 o 
  13   3   0      464.08      433.60     10.69 o 
  14   3   0       82.62       85.51      4.92 o 
  15   3   0       42.77       54.58      8.30 o 
  16   3   0       24.34       28.09      7.02 o 
  17   3   0        2.05        4.47      4.47 o 
   0   4   0       60.74       58.63      4.63 o 
   1   4   0        2.39        1.37      0.63 o 
   2   4   0     1602.71     1542.57    101.76 o 
   3   4   0      119.69      120.82      3.81 o 
   4   4   0      103.66      107.52      6.27 o 
   5   4   0      758.74      790.03     19.81 o 
   6   4   0      786.65      881.17     24.97 o 
   7   4   0       35.31       42.99      2.44 o 
   8   4   0      207.01      238.90      7.00 o 
   9   4   0       87.66       88.63      3.52 o 
  10   4   0      237.67      237.93      7.22 o 
  11   4   0       21.94       17.71      2.21 o 
  12   4   0       61.40       52.52      4.58 o 
  13   4   0        3.72        1.06      1.47 o 
  14   4   0        8.15        4.89      2.36 o 
  15   4   0       12.15       17.55      5.74 o 
  16   4   0       30.49       15.96      6.38 o 
   1   5   0      133.14      154.06      4.75 o 
   2   5   0     3198.09     3237.35     94.13 o 
   3   5   0      484.11      551.15     14.33 o 
   4   5   0       24.71       28.05      1.83 o 
   5   5   0        0.09       -0.51      0.62 o 
   6   5   0     1423.35     1482.63     41.52 o 
   7   5   0      141.70      148.47      6.71 o 
   8   5   0       49.85       49.86      2.65 o 
   9   5   0       13.42       13.71      1.62 o 
  10   5   0       47.14       39.75      2.72 o 
  11   5   0      348.66      362.41     10.46 o 
  12   5   0       28.58       29.54      3.94 o 
  13   5   0        0.03       -0.67      3.83 o 
  14   5   0        7.84        5.74      2.66 o 
  15   5   0       69.54       69.15      7.66 o 
  16   5   0        3.11        2.55      5.43 o 
   0   6   0       45.54       57.06      4.47 o 
   1   6   0      992.86     1063.60     26.67 o 
   2   6   0       95.46      105.59      3.81 o 
   3   6   0      419.17      468.88     12.54 o 
   4   6   0      277.27      273.56      8.29 o 
   5   6   0        3.14        1.47      0.88 o 
   6   6   0      561.97      590.70     18.61 o 
   7   6   0       16.20       13.31      2.05 o 
   8   6   0      106.25      119.65      5.42 o 
   9   6   0       80.72       69.29      3.34 o 
  10   6   0       24.69       17.18      1.93 o 
  11   6   0       58.89       51.81      5.14 o 
  12   6   0      483.80      449.05     19.13 o 
  13   6   0       44.76       49.95      8.46 o 
  14   6   0       13.12       13.73      4.95 o 
  15   6   0        1.45       -2.22      2.22 o 
  16   6   0        8.55        3.33      3.06 o 
   1   7   0        2.65        2.62      1.01 o 
   2   7   0       21.17       23.18      1.88 o 
   3   7   0      836.01      832.95     21.45 o 
   4   7   0      572.47      559.85     18.85 o 
   5   7   0      342.00      385.45     13.34 o 
   6   7   0       11.57       10.62      2.43 o 
   7   7   0       85.76       79.24      4.41 o 
   8   7   0       33.78       34.98      3.18 o 
   9   7   0      109.01      108.57      7.13 o 
  10   7   0       33.36       34.46      3.20 o 
  11   7   0      259.10      243.62      9.20 o 
  12   7   0      114.89      119.24     18.99 o 
  13   7   0       48.90       45.28      5.29 o 
  14   7   0        0.62        1.28      2.66 o 
  15   7   0        0.77       -0.96      3.83 o 
   0   8   0       53.96       50.49      4.13 o 
   1   8   0       19.91       15.39      1.75 o 
   2   8   0        9.80       12.38      1.66 o 
   3   8   0     1058.62      983.44     29.53 o 
   4   8   0      659.17      608.60     16.39 o 
   5   8   0      179.32      179.29      7.40 o 
   6   8   0      228.37      217.46      8.59 o 
   7   8   0      117.40      110.85      7.04 o 
   8   8   0       22.22       23.75      3.99 o 
   9   8   0       48.80       46.28      7.18 o 
  10   8   0      332.40      331.79     14.56 o 
  11   8   0       54.68       53.11      4.11 o 
  12   8   0        2.86       -0.37      2.42 o 
  13   8   0      383.09      427.36     25.53 o 
  14   8   0        0.19       -1.62      2.50 o 
   1   9   0       65.57       65.75      4.65 o 
   2   9   0       32.50       31.31      3.09 o 
   3   9   0      314.90      310.14      9.39 o 
   4   9   0      281.37      295.18     10.96 o 
   5   9   0      353.18      340.35     12.30 o 
   6   9   0       55.04       60.17      5.36 o 
   7   9   0       49.40       53.44      5.36 o 
   8   9   0        6.04        8.12      6.22 o 
   9   9   0       48.25       38.55      4.75 o 
  10   9   0       21.14       19.00      5.27 o 
  11   9   0       29.93       28.41      4.60 o 
  12   9   0       33.20       24.28      4.63 o 
  13   9   0       94.38      101.81     10.53 o 
   0  10   0       20.68       15.45      2.99 o 
   1  10   0       39.01       42.95      3.06 o 
   2  10   0      204.42      203.83      7.08 o 
   3  10   0       33.40       28.26      4.18 o 
   4  10   0     1211.16     1213.64     44.97 o 
   5  10   0       96.16      106.76      7.28 o 
   6  10   0       52.97       49.35      7.34 o 
   7  10   0       33.86       33.39      4.75 o 
   8  10   0       15.81       19.31      4.47 o 
   9  10   0      136.91      138.11      8.89 o 
  10  10   0        3.87        4.22      2.83 o 
  11  10   0       22.11       23.63      4.63 o 
   1  11   0       91.85       90.43      4.55 o 
   2  11   0       11.21        8.64      2.35 o 
   3  11   0        0.38        0.73      2.30 o 
   4  11   0       96.11       88.93      6.95 o 
   5  11   0       21.59       21.12      4.13 o 
   6  11   0       15.66       19.42      3.99 o 
   7  11   0       62.65       66.70      6.70 o 
   8  11   0       41.37       45.67      5.74 o 
   9  11   0      151.72      166.62     20.91 o 
  10  11   0      128.71      146.13     21.22 o 
   0  12   0       15.40       26.49      4.22 o 
   1  12   0       10.93       16.63      7.02 o 
   2  12   0       11.00       15.31      4.47 o 
   3  12   0       47.61       43.16      5.59 o 
   4  12   0        3.01        1.20      2.60 o 
   5  12   0       19.26       17.88      4.13 o 
   6  12   0       24.71       21.00      4.29 o 
   7  12   0        7.53        3.83      3.06 o 
   2  13   0      101.90      139.46     10.21 o 
   3  13   0       11.81       13.47      3.91 o 
 -18   1   1      236.00      304.32     18.03 o 
 -17   1   1        1.20        3.97      3.13 o 
 -16   1   1       46.43       51.39      7.18 o 
 -15   1   1      165.44      157.88      9.70 o 
 -14   1   1        6.32       12.09      3.49 o 
 -13   1   1        0.01        2.42      2.30 o 
 -12   1   1       61.73       59.32      3.17 o 
 -11   1   1        6.53        6.29      1.24 o 
 -10   1   1        6.56        6.31      1.10 o 
  -9   1   1      407.43      403.30     10.52 o 
  -8   1   1      256.50      266.91      7.24 o 
  -7   1   1       11.88       10.10      0.97 o 
  -6   1   1     2009.24     1982.58     45.22 o 
  -5   1   1     2464.61     2451.65     47.10 o 
  -4   1   1     1321.77     1309.08     25.36 o 
  -3   1   1     3333.33     3038.20     64.90 o 
  -2   1   1    19121.85    18341.98    447.69 o 
  -1   1   1       22.46       22.91      0.99 o 
   0   1   1     4601.60     4409.25    117.46 o 
   1   1   1     1583.25     1482.22     39.45 o 
   2   1   1      697.90      645.94     14.95 o 
   3   1   1     1190.72     1191.58     27.27 o 
   4   1   1        0.29       -0.07      0.41 o 
   5   1   1       18.67       25.21      0.97 o 
   6   1   1      977.95     1028.81     19.86 o 
   7   1   1      649.27      652.75     12.97 o 
   8   1   1       61.74       65.15      2.28 o 
   9   1   1      147.53      152.40      4.28 o 
  10   1   1        3.04        1.43      0.72 o 
  11   1   1        0.18       -0.66      0.78 o 
  12   1   1       52.17       49.20      2.79 o 
  13   1   1     1408.85     1408.73     34.40 o 
  14   1   1       11.14       11.09      1.75 o 
  15   1   1       37.44       35.85      2.77 o 
  16   1   1      269.39      298.79     13.26 o 
  17   1   1        7.59        7.02      5.11 o 
 -18   2   1        0.92       -0.64      3.06 o 
 -17   2   1       50.41       61.35      6.88 o 
 -16   2   1       23.82       22.92      4.72 o 
 -15   2   1        6.34        4.35      3.35 o 
 -14   2   1       17.26       22.25      3.13 o 
 -13   2   1      103.77      100.40      6.81 o 
 -12   2   1      141.76      135.35      5.86 o 
 -11   2   1       78.24       87.25      3.47 o 
 -10   2   1        0.04        1.49      0.76 o 
  -9   2   1       82.79       74.96      3.00 o 
  -8   2   1      809.38      860.08     18.66 o 
  -7   2   1     1440.99     1442.21     30.57 o 
  -6   2   1      299.46      298.54      7.96 o 
  -5   2   1     2059.99     1976.72     60.63 o 
  -4   2   1      976.48      921.70     26.77 o 
  -3   2   1     1570.70     1438.75     34.79 o 
  -2   2   1     2409.89     2142.12     88.64 o 
  -1   2   1     7076.18     6914.28    193.62 o 
   0   2   1     7630.43     7624.94    207.35 o 
   1   2   1     4135.76     4015.84     95.93 o 
   2   2   1       93.91       79.44      3.06 o 
   3   2   1     2221.65     2018.27     55.10 o 
   4   2   1      425.28      403.69      9.82 o 
   5   2   1     1853.22     1888.38     47.15 o 
   6   2   1      253.05      262.22      6.81 o 
   7   2   1      840.03      898.88     19.49 o 
   8   2   1       80.23       65.21      2.36 o 
   9   2   1       39.17       41.99      2.52 o 
  10   2   1      387.32      402.53      9.59 o 
  11   2   1      138.56      135.31      4.16 o 
  12   2   1       13.22       17.44      1.64 o 
  13   2   1      341.40      363.95     10.42 o 
  14   2   1       29.80       31.62      2.88 o 
  15   2   1       58.04       65.08      4.19 o 
  16   2   1      155.36      153.92      8.59 o 
  17   2   1        2.53        0.96      4.47 o 
 -17   3   1       15.96        7.02      5.74 o 
 -16   3   1       86.26       88.32      7.76 o 
 -15   3   1        9.95        8.46      3.12 o 
 -14   3   1        5.48        1.14      2.30 o 
 -13   3   1        4.12        4.87      2.53 o 
 -12   3   1      147.49      163.12      6.86 o 
 -11   3   1      275.41      273.50      9.90 o 
 -10   3   1       29.13       28.91      1.98 o 
  -9   3   1      734.40      739.70     18.76 o 
  -8   3   1      282.58      297.33      8.25 o 
  -7   3   1        1.13        1.56      0.79 o 
  -6   3   1       46.39       42.45      1.75 o 
  -5   3   1     1005.32      924.39     23.04 o 
  -4   3   1      116.23      125.75      3.97 o 
  -3   3   1     1842.29     1860.06     45.05 o 
  -2   3   1      319.88      355.91      9.33 o 
  -1   3   1     2070.50     1936.64     59.38 o 
   0   3   1      406.17      355.72     13.03 o 
   1   3   1     1564.00     1464.81     71.08 o 
   2   3   1      253.84      273.22      9.21 o 
   3   3   1      558.17      558.74     14.56 o 
   4   3   1     1387.88     1378.37     33.03 o 
   5   3   1      535.92      526.07     12.84 o 
   6   3   1     1441.38     1428.30     30.31 o 
   7   3   1      152.92      152.27      4.21 o 
   8   3   1       50.41       57.15      2.29 o 
   9   3   1      518.59      512.32     11.84 o 
  10   3   1      157.90      167.94      4.82 o 
  11   3   1        6.82        5.85      1.05 o 
  12   3   1       17.53       14.69      1.76 o 
  13   3   1        1.89       -0.34      1.07 o 
  14   3   1      387.47      409.83     16.87 o 
  15   3   1       64.08       46.92      6.06 o 
  16   3   1        0.12       -1.60      2.12 o 
  17   3   1       32.22       30.96      7.66 o 
 -17   4   1       42.35       45.00      9.57 o 
 -16   4   1        5.29       10.85      6.06 o 
 -15   4   1        1.17        2.64      2.83 o 
 -14   4   1       27.34       35.10      4.82 o 
 -13   4   1       12.35       14.78      2.45 o 
 -12   4   1      153.72      156.94      6.90 o 
 -11   4   1       71.95       70.00      4.33 o 
 -10   4   1       28.58       29.73      2.22 o 
  -9   4   1       43.69       43.57      2.43 o 
  -8   4   1      142.81      154.07      4.37 o 
  -7   4   1        1.48        2.34      0.80 o 
  -6   4   1      241.15      236.78      7.05 o 
  -5   4   1      505.41      531.60     18.29 o 
  -4   4   1       62.35       63.39      2.56 o 
  -3   4   1      264.29      300.72      8.73 o 
  -2   4   1      378.41      406.81     10.69 o 
  -1   4   1      509.49      541.85     13.87 o 
   0   4   1      854.67      895.43     22.23 o 
   1   4   1       23.81       25.10      1.51 o 
   2   4   1     1553.99     1607.51     41.14 o 
   3   4   1      476.31      530.74     23.55 o 
   4   4   1       74.30       83.76      2.89 o 
   5   4   1       87.23       99.42      3.19 o 
   6   4   1      782.78      867.01     18.91 o 
   7   4   1       26.16       28.98      1.63 o 
   8   4   1       44.69       39.37      3.04 o 
   9   4   1        0.00       -0.19      0.72 o 
  10   4   1      224.93      219.37      5.99 o 
  11   4   1       98.90       96.41      3.94 o 
  12   4   1        0.25       -0.18      1.10 o 
  13   4   1        7.24        2.27      1.34 o 
  14   4   1        2.99        6.31      1.61 o 
  15   4   1        3.86        4.39      2.46 o 
  16   4   1        9.99       16.53      3.83 o 
  17   4   1        4.26       -1.60      4.79 o 
 -16   5   1       15.73       10.21      5.43 o 
 -15   5   1       20.61       20.21      4.01 o 
 -14   5   1       59.64       65.89      6.13 o 
 -13   5   1       62.40       54.76      4.26 o 
 -12   5   1        5.50        6.08      1.85 o 
 -11   5   1        1.83        2.23      1.54 o 
 -10   5   1       15.84       14.51      1.72 o 
  -9   5   1      241.98      235.60      7.14 o 
  -8   5   1       13.27       14.82      1.55 o 
  -7   5   1       26.30       25.97      1.83 o 
  -6   5   1      111.75      112.92      4.04 o 
  -5   5   1       58.93       64.03      2.78 o 
  -4   5   1       96.43      117.41      4.32 o 
  -3   5   1      285.29      336.27      9.25 o 
  -2   5   1      109.31      137.09      4.98 o 
  -1   5   1       76.25       69.31      2.79 o 
   0   5   1       20.94       24.37      1.62 o 
   1   5   1     2938.61     3050.05     73.50 o 
   2   5   1      133.10      139.27      4.43 o 
   3   5   1        0.04       -0.53      0.62 o 
   4   5   1      125.05      108.73      3.64 o 
   5   5   1      124.23      164.24      5.30 o 
   6   5   1      104.08       84.59      5.79 o 
   7   5   1       79.51       77.21      3.25 o 
   8   5   1       12.00       17.06      1.69 o 
   9   5   1       51.21       54.82      4.31 o 
  10   5   1       53.90       38.72      5.54 o 
  11   5   1       34.69       27.41      2.94 o 
  12   5   1       20.99       26.07      3.59 o 
  13   5   1       19.52       17.40      2.45 o 
  14   5   1       96.97       84.02     10.32 o 
  15   5   1        3.26        3.19      5.11 o 
  16   5   1        1.79        4.47      5.43 o 
 -16   6   1        3.45       -2.87      4.15 o 
 -15   6   1        1.74        1.58      2.50 o 
 -14   6   1       60.40       61.28      7.66 o 
 -13   6   1        9.70       10.91      3.13 o 
 -12   6   1       14.72       12.57      2.61 o 
 -11   6   1        9.50        7.14      2.04 o 
 -10   6   1       85.60       84.99      5.51 o 
  -9   6   1        6.98        9.64      1.54 o 
  -8   6   1      108.53      101.35      5.02 o 
  -7   6   1        5.73        9.42      2.22 o 
  -6   6   1       38.66       43.45      3.36 o 
  -5   6   1        5.54        3.80      1.08 o 
  -4   6   1      112.87      109.88      4.06 o 
  -3   6   1        7.99        7.19      1.20 o 
  -2   6   1      802.01      866.51     22.06 o 
  -1   6   1      578.79      560.40     14.71 o 
   0   6   1        1.60        2.83      0.90 o 
   1   6   1      421.70      500.58     13.30 o 
   2   6   1      234.99      270.46      7.79 o 
   3   6   1      532.02      562.82     14.73 o 
   4   6   1      352.04      331.14      9.22 o 
   5   6   1       20.68       16.97      2.01 o 
   6   6   1       48.07       44.86      3.49 o 
   7   6   1        0.96        1.05      2.87 o 
   8   6   1       85.26       77.15      5.36 o 
   9   6   1      450.35      461.56     16.99 o 
  10   6   1       68.53       75.69      4.33 o 
  11   6   1        2.39        2.45      1.57 o 
  12   6   1      169.95      179.00      7.46 o 
  13   6   1        1.59        0.71      1.57 o 
  14   6   1        8.69       11.35      3.30 o 
  15   6   1       54.94       47.92     18.03 o 
  16   6   1       50.25       30.32      8.62 o 
 -15   7   1      109.24      127.03     11.17 o 
 -14   7   1        6.80       10.01      3.42 o 
 -13   7   1        0.00        2.15      2.46 o 
 -12   7   1      392.42      405.89     18.04 o 
 -11   7   1      120.07      109.65     14.18 o 
 -10   7   1      108.72       92.22      5.24 o 
  -9   7   1       44.32       58.14      4.45 o 
  -8   7   1      173.95      162.56      7.02 o 
  -7   7   1      394.68      381.56     13.11 o 
  -6   7   1       87.98       83.68      4.48 o 
  -5   7   1      622.08      655.29     17.46 o 
  -4   7   1      353.43      345.07     12.48 o 
  -3   7   1      525.57      530.69     14.30 o 
  -2   7   1       53.13       61.86      3.00 o 
  -1   7   1      118.98      125.38      4.51 o 
   0   7   1      408.71      453.19     12.38 o 
   1   7   1       75.47       77.72      3.35 o 
   2   7   1      351.82      375.81     10.51 o 
   3   7   1       30.86       35.90      2.40 o 
   4   7   1       34.59       27.98      2.53 o 
   5   7   1      156.35      163.47      6.69 o 
   6   7   1       23.66       20.35      3.13 o 
   7   7   1       96.28      104.80      6.59 o 
   8   7   1       48.65       45.25      4.60 o 
   9   7   1      142.05      122.76      5.69 o 
  10   7   1     1021.11      909.65     31.64 o 
  11   7   1        4.15        2.86      1.77 o 
  12   7   1        2.48        0.69      1.57 o 
  13   7   1      146.71      153.49      7.99 o 
  14   7   1       24.35       21.56      4.29 o 
  15   7   1        2.99        4.61      3.06 o 
 -14   8   1        7.56        6.58      3.42 o 
 -13   8   1       19.39       15.53      4.79 o 
 -12   8   1       89.65       64.00     15.48 o 
 -11   8   1       72.44       75.77      6.44 o 
 -10   8   1        5.14        5.55      2.76 o 
  -9   8   1      313.67      296.83     11.27 o 
  -8   8   1       38.04       34.59      3.42 o 
  -7   8   1       36.47       34.33      3.33 o 
  -6   8   1       36.90       38.08      3.40 o 
  -5   8   1     1021.99      951.95     42.46 o 
  -4   8   1      128.99      132.52      4.97 o 
  -3   8   1      493.49      480.53     13.35 o 
  -2   8   1       52.15       57.06      3.11 o 
  -1   8   1      525.03      512.01     14.02 o 
   0   8   1       95.02       86.80      3.73 o 
   1   8   1      365.63      346.82     10.05 o 
   2   8   1       20.22       20.31      1.95 o 
   3   8   1      611.30      596.56     16.06 o 
   4   8   1        0.06       -1.27      1.27 o 
   5   8   1       10.74       13.09      2.83 o 
   6   8   1       62.68       60.98      5.29 o 
   7   8   1      430.86      422.42     17.95 o 
   8   8   1        1.72        0.00      1.88 o 
   9   8   1      283.12      266.54     13.09 o 
  10   8   1       22.96       21.43      2.90 o 
  11   8   1        3.33        1.09      1.65 o 
  12   8   1       32.66       35.98      4.49 o 
  13   8   1       14.83       13.95      3.83 o 
  14   8   1       29.90       23.40      6.22 o 
 -13   9   1       14.10       13.74      3.83 o 
 -12   9   1        3.82        4.72      2.99 o 
 -11   9   1       73.67       69.34      7.34 o 
 -10   9   1       14.05       21.31      3.99 o 
  -9   9   1        0.19       -0.06      2.12 o 
  -8   9   1      108.20      109.27      5.98 o 
  -7   9   1        0.64        0.79      1.73 o 
  -6   9   1        6.12        4.68      1.99 o 
  -5   9   1      306.10      329.55     15.69 o 
  -4   9   1      165.92      168.86     12.72 o 
  -3   9   1        2.83        4.67      1.47 o 
  -2   9   1       76.00       86.45      3.98 o 
  -1   9   1       44.35       34.46      2.56 o 
   0   9   1      143.12      128.05      5.03 o 
   1   9   1       42.82       47.11      2.89 o 
   2   9   1       24.97       31.22      2.48 o 
   3   9   1      871.31      844.40     32.03 o 
   4   9   1      105.58       93.86     13.09 o 
   5   9   1        0.01       -0.67      1.88 o 
   6   9   1       20.33       19.21      4.63 o 
   7   9   1      226.68      199.99     12.77 o 
   8   9   1       56.46       45.68      5.21 o 
   9   9   1       82.21       76.09     18.99 o 
  10   9   1        1.52        1.66      1.90 o 
  11   9   1      289.02      302.51     11.38 o 
  12   9   1       62.78       71.21      5.09 o 
  13   9   1        0.08        3.09      2.85 o 
 -11  10   1       90.65       81.71      9.57 o 
 -10  10   1        6.09        6.57      3.35 o 
  -9  10   1        0.04        1.64      2.46 o 
  -8  10   1        0.84        2.44      2.53 o 
  -7  10   1      100.74       94.10     15.80 o 
  -6  10   1        0.08        0.09      1.77 o 
  -5  10   1      122.87      122.12      6.35 o 
  -4  10   1      193.32      182.01      7.94 o 
  -3  10   1      150.82      144.83      6.84 o 
  -2  10   1        8.33        9.00      1.87 o 
  -1  10   1       37.54       29.77      2.64 o 
   0  10   1       23.82       26.85      2.54 o 
   1  10   1        4.43        6.24      1.67 o 
   2  10   1       24.84       29.33      7.34 o 
   3  10   1      427.72      431.09     18.40 o 
   4  10   1      269.52      240.26     19.79 o 
   5  10   1        0.40       -1.88      1.88 o 
   6  10   1       26.97       24.86      4.22 o 
   7  10   1       12.42       15.06      3.66 o 
   8  10   1       37.65       46.56      5.59 o 
   9  10   1       16.34       18.00      4.22 o 
  10  10   1        0.65       -0.20      1.73 o 
  11  10   1       16.79       16.10      4.18 o 
  -9  11   1       39.01       47.33      5.90 o 
  -8  11   1        2.01        3.69      3.35 o 
  -7  11   1        4.84        3.14      2.71 o 
  -6  11   1      103.04       99.39      7.50 o 
  -5  11   1        2.60        0.17      2.17 o 
  -4  11   1        5.99        3.33      2.09 o 
  -3  11   1        6.58        4.21      2.20 o 
  -2  11   1       21.30       22.53      2.59 o 
  -1  11   1       25.88       23.57      2.54 o 
   0  11   1       15.65       16.19      2.65 o 
   1  11   1       49.00       46.48      5.04 o 
   2  11   1      166.16      158.61      9.18 o 
   3  11   1       38.43       30.64      7.02 o 
   4  11   1      233.12      238.34     16.44 o 
   5  11   1       49.02       38.30      4.90 o 
   6  11   1        0.00       -2.39      2.39 o 
   7  11   1        6.13        4.59      2.95 o 
   8  11   1       10.94       13.72      3.72 o 
   9  11   1        9.35        9.75      3.60 o 
  -7  12   1        8.83        8.89      3.36 o 
  -6  12   1       51.44       60.21      6.36 o 
  -5  12   1       28.53       28.55      4.72 o 
  -4  12   1       18.66       17.68      3.83 o 
  -3  12   1       15.80        8.09      2.72 o 
  -2  12   1       42.72       53.26      5.44 o 
  -1  12   1       71.81       75.99      6.29 o 
   0  12   1       17.12       19.13      3.91 o 
   1  12   1        0.10        0.35      2.36 o 
   2  12   1       46.72       59.98      8.62 o 
   3  12   1        5.10        4.25      2.83 o 
   4  12   1        3.37        3.18      2.83 o 
   5  12   1       18.11       21.79      4.95 o 
   6  12   1        0.31        2.74      2.89 o 
   7  12   1       17.31       12.26      3.72 o 
  -2  13   1       59.44       70.54      8.30 o 
  -1  13   1        0.08       -0.96      4.47 o 
   0  13   1        6.65        5.43      5.43 o 
   1  13   1       22.64       26.89      4.60 o 
   2  13   1       18.08       20.57      4.43 o 
 -18   0   2       55.93       60.64     10.21 o 
 -17   0   2        0.43        5.11      4.79 o 
 -16   0   2       76.08      100.22     11.81 o 
 -15   0   2      241.67      242.56     18.51 o 
 -14   0   2       46.79       54.26      8.30 o 
 -13   0   2      238.18      220.86     16.60 o 
 -12   0   2      101.77       87.20     12.45 o 
 -11   0   2        4.96        7.34      3.19 o 
 -10   0   2      129.24      131.81     10.21 o 
  -9   0   2      429.92      427.82     15.49 o 
  -8   0   2      222.06      234.76      8.89 o 
  -7   0   2     3426.13     3382.43    110.94 o 
  -6   0   2        5.23        5.86      1.44 o 
  -5   0   2     3737.33     3552.94    179.37 o 
  -4   0   2      218.02      176.50     10.85 o 
  -3   0   2     2466.85     2192.02    110.75 o 
  -2   0   2    35022.57    31916.42   1593.91 o 
  -1   0   2     4120.53     4003.13    130.54 o 
   0   0   2     1078.00     1219.12     40.17 o 
   1   0   2     5934.16     5423.47    177.38 o 
   2   0   2       19.19       22.60      1.29 o 
   3   0   2     2263.81     2165.64     57.85 o 
   4   0   2     2354.16     2222.67     70.72 o 
   5   0   2      131.86      138.14      4.59 o 
   6   0   2     2316.21     2383.57     64.20 o 
   7   0   2      546.71      531.92     26.43 o 
   8   0   2       60.68       69.80      3.44 o 
   9   0   2       42.69       42.09      3.02 o 
  10   0   2      815.20      810.03     41.01 o 
  11   0   2      859.03      886.34     34.47 o 
  12   0   2      487.00      483.71     18.59 o 
  13   0   2        3.27        3.26      2.07 o 
  14   0   2      549.19      575.45     29.04 o 
  15   0   2      238.62      270.65     15.96 o 
  16   0   2       54.34       61.28      6.70 o 
  17   0   2        2.39        0.00      2.55 o 
 -18   1   2       92.12      108.14      9.47 o 
 -17   1   2       65.58       63.34      9.26 o 
 -16   1   2       27.15       31.97      5.19 o 
 -15   1   2        2.02        2.55      2.71 o 
 -14   1   2        9.34        5.86      2.46 o 
 -13   1   2      198.35      218.20     11.38 o 
 -12   1   2       33.41       36.23      4.29 o 
 -11   1   2        0.47        1.12      2.03 o 
 -10   1   2      607.58      593.78     17.94 o 
  -9   1   2       60.57       62.21      3.44 o 
  -8   1   2      183.17      178.83      5.06 o 
  -7   1   2        0.67       -0.03      0.73 o 
  -6   1   2      162.37      159.39      5.34 o 
  -5   1   2     3562.11     3493.91     95.75 o 
  -4   1   2        0.02        2.72      3.19 o 
  -3   1   2     6588.84     6271.31    222.18 o 
  -2   1   2    15126.29    14185.18    501.58 o 
  -1   1   2       38.72       41.39      1.77 o 
   0   1   2       64.72       75.49      2.32 o 
   1   1   2       39.69       43.14      1.98 o 
   2   1   2      299.02      264.40      6.62 o 
   3   1   2      697.64      728.32     14.56 o 
   4   1   2      497.15      507.31     15.69 o 
   5   1   2      783.15      860.79     16.72 o 
   6   1   2       62.23       64.26      1.88 o 
   7   1   2      815.79      855.70     17.30 o 
   8   1   2        3.45        2.33      0.58 o 
   9   1   2       89.58       89.93      3.42 o 
  10   1   2      199.36      207.62      5.58 o 
  11   1   2      170.70      157.50      5.57 o 
  12   1   2      112.45      110.83      4.35 o 
  13   1   2      159.47      149.32      6.21 o 
  14   1   2       37.75       46.24      3.52 o 
  15   1   2        5.05        3.88      2.12 o 
  16   1   2       17.38       17.41      3.04 o 
  17   1   2       60.45       73.48      5.42 o 
 -17   2   2       26.68       25.78      5.27 o 
 -16   2   2       39.95       33.12      5.30 o 
 -15   2   2       17.42       17.04      3.58 o 
 -14   2   2      143.63      154.59      9.22 o 
 -13   2   2        3.28       -1.04      2.22 o 
 -12   2   2       60.60       66.56      5.73 o 
 -11   2   2      573.47      596.35     24.37 o 
 -10   2   2      131.14      114.51      8.30 o 
  -9   2   2       21.38       19.67      2.87 o 
  -8   2   2       45.58       59.02      3.77 o 
  -7   2   2      244.48      252.39      8.07 o 
  -6   2   2      988.60      933.54     26.38 o 
  -5   2   2      500.32      489.67     31.76 o 
  -4   2   2       87.24       95.68      9.89 o 
  -3   2   2      218.72      214.94      8.91 o 
  -2   2   2      513.85      471.82     14.08 o 
  -1   2   2      735.87      729.57     21.14 o 
   0   2   2     2529.79     2513.96     59.35 o 
   1   2   2       13.22       10.77      1.11 o 
   2   2   2      459.05      461.01     13.51 o 
   3   2   2     4422.42     4183.13    106.24 o 
   4   2   2      259.80      269.43      6.07 o 
   5   2   2     1981.16     1976.47     41.41 o 
   6   2   2      296.25      312.94      7.40 o 
   7   2   2      678.89      642.69     15.58 o 
   8   2   2      313.90      314.22      9.37 o 
   9   2   2       81.72       81.79      3.06 o 
  10   2   2      124.07      111.63      3.90 o 
  11   2   2     1494.99     1382.45     40.27 o 
  12   2   2      376.99      343.04     20.75 o 
  13   2   2      269.87      235.80     12.93 o 
  14   2   2       22.73       22.48      2.89 o 
  15   2   2       14.84       21.39      2.84 o 
  16   2   2        0.52        0.89      1.73 o 
  17   2   2        2.18        0.00      2.87 o 
 -17   3   2        7.90        5.88      2.80 o 
 -16   3   2       87.04      107.89      8.31 o 
 -15   3   2       11.25        6.65      3.22 o 
 -14   3   2       16.44       18.13      3.99 o 
 -13   3   2        1.55       -0.50      1.99 o 
 -12   3   2        0.29        4.01      2.14 o 
 -11   3   2        0.51        2.68      2.12 o 
 -10   3   2       59.43       60.05      5.90 o 
  -9   3   2      481.41      506.46     20.76 o 
  -8   3   2      847.19      873.66     21.75 o 
  -7   3   2      175.07      164.16      6.77 o 
  -6   3   2      221.48      226.15      6.70 o 
  -5   3   2        2.91        5.11      1.20 o 
  -4   3   2      694.49      689.60     17.61 o 
  -3   3   2       39.09       45.59      2.08 o 
  -2   3   2        2.12        4.36      0.80 o 
  -1   3   2        9.70       11.35      1.06 o 
   0   3   2      241.23      232.25     12.09 o 
   1   3   2      693.80      735.90     21.51 o 
   2   3   2      402.23      368.01     19.03 o 
   3   3   2      125.02      140.52      4.18 o 
   4   3   2      187.30      187.13      4.68 o 
   5   3   2     2632.82     2703.65     84.44 o 
   6   3   2      102.21      101.92      3.10 o 
   7   3   2       86.00       87.43      2.70 o 
   8   3   2      226.70      232.77      6.03 o 
   9   3   2       14.05       11.87      1.47 o 
  10   3   2      163.76      151.21      5.07 o 
  11   3   2      300.30      282.18      8.23 o 
  12   3   2       87.38       94.52      5.80 o 
  13   3   2      428.21      427.44     17.47 o 
  14   3   2      186.17      165.05      7.29 o 
  15   3   2       26.42       24.22      4.52 o 
  16   3   2        0.59        0.01      1.60 o 
  17   3   2       63.91       76.92      8.30 o 
 -17   4   2       12.10       19.33      4.43 o 
 -16   4   2        0.73        6.52      3.30 o 
 -15   4   2       68.99       58.75      6.21 o 
 -14   4   2       30.34       41.34      5.21 o 
 -13   4   2        7.00        4.99      2.68 o 
 -12   4   2      128.03      130.62      8.12 o 
 -11   4   2      265.36      269.70     22.82 o 
 -10   4   2      684.48      662.02     21.00 o 
  -9   4   2       10.13        9.73      1.47 o 
  -8   4   2       53.30       52.09      2.24 o 
  -7   4   2       31.74       27.58      2.53 o 
  -6   4   2      484.40      495.56     13.23 o 
  -5   4   2      551.59      570.38     14.94 o 
  -4   4   2     1174.74     1163.33     45.88 o 
  -3   4   2       90.84       96.65      3.44 o 
  -2   4   2     1494.99     1629.90     40.01 o 
  -1   4   2     2125.86     2090.79     50.97 o 
   0   4   2       38.58       53.23      2.26 o 
   1   4   2      391.06      485.56     15.71 o 
   2   4   2      385.44      367.27      9.69 o 
   3   4   2      231.27      260.09      8.55 o 
   4   4   2     1357.14     1460.56     35.30 o 
   5   4   2      198.54      197.12      6.43 o 
   6   4   2      314.33      325.28      7.86 o 
   7   4   2       88.92       75.23      3.36 o 
   8   4   2      175.93      164.49      5.28 o 
   9   4   2        7.13        5.78      1.30 o 
  10   4   2        6.64        4.48      1.27 o 
  11   4   2        2.94        1.68      1.24 o 
  12   4   2      175.59      169.91      6.22 o 
  13   4   2       93.03       88.39      6.31 o 
  14   4   2      105.18       87.05      5.81 o 
  15   4   2       65.10       72.83      6.08 o 
  16   4   2        0.76        2.69      1.79 o 
  17   4   2        0.09       -2.22      2.22 o 
 -16   5   2        0.67        4.14      3.13 o 
 -15   5   2       11.85       11.71      3.76 o 
 -14   5   2       79.46       76.25     16.60 o 
 -13   5   2       30.44       34.12      6.06 o 
 -12   5   2      227.08      232.50      9.66 o 
 -11   5   2        5.80        7.26      2.09 o 
 -10   5   2       21.24       22.41      2.75 o 
  -9   5   2        7.47        7.36      1.96 o 
  -8   5   2       23.78       26.08      2.17 o 
  -7   5   2        0.37        0.80      1.01 o 
  -6   5   2       71.72       71.01      3.16 o 
  -5   5   2      148.58      147.86      7.37 o 
  -4   5   2        7.26       14.21      2.35 o 
  -3   5   2      369.72      361.11     10.02 o 
  -2   5   2       63.79       54.00      2.57 o 
  -1   5   2     1001.53     1101.31     27.44 o 
   0   5   2      360.85      367.71     10.01 o 
   1   5   2     2359.01     2432.68     71.22 o 
   2   5   2      314.96      342.16     11.65 o 
   3   5   2      286.55      275.27      7.64 o 
   4   5   2     1097.73     1143.10     38.40 o 
   5   5   2      138.44      140.90      5.43 o 
   6   5   2      210.36      241.01     10.77 o 
   7   5   2       42.21       37.65      2.30 o 
   8   5   2       54.01       53.00      3.09 o 
   9   5   2      465.86      441.08     22.81 o 
  10   5   2        0.02       -0.92      0.92 o 
  11   5   2        0.22       -1.05      1.05 o 
  12   5   2        5.08        8.89      1.80 o 
  13   5   2        7.67        6.29      1.66 o 
  14   5   2       18.49       23.98      2.49 o 
  15   5   2        1.27        0.14      1.67 o 
  16   5   2        0.54        0.11      3.03 o 
 -16   6   2       14.31        3.83      5.43 o 
 -15   6   2        0.00       -0.67      2.99 o 
 -14   6   2      200.55      227.56     16.92 o 
 -13   6   2      117.69      128.68     11.27 o 
 -12   6   2        0.63        1.34      1.80 o 
 -11   6   2       40.65       44.41      4.88 o 
 -10   6   2       27.57       31.30      3.25 o 
  -9   6   2        0.02       -0.65      1.73 o 
  -8   6   2     1396.58     1362.97     40.61 o 
  -7   6   2        3.41        1.68      1.17 o 
  -6   6   2      427.65      453.17     12.59 o 
  -5   6   2      332.28      339.89      9.80 o 
  -4   6   2      708.87      730.36     19.00 o 
  -3   6   2       36.88       44.88      2.55 o 
  -2   6   2       55.17       57.44      2.95 o 
  -1   6   2      522.88      556.86     14.79 o 
   0   6   2       58.81       38.28      2.26 o 
   1   6   2       49.69       46.00      2.36 o 
   2   6   2      175.44      210.60      7.34 o 
   3   6   2      165.30      169.93      5.31 o 
   4   6   2       25.50       33.88      2.21 o 
   5   6   2       21.54       25.68      3.22 o 
   6   6   2       20.78       19.56      3.19 o 
   7   6   2      171.40      178.88     12.29 o 
   8   6   2      232.00      209.62     10.17 o 
   9   6   2       29.31       27.79      4.81 o 
  10   6   2      312.02      277.94     11.71 o 
  11   6   2      144.48      147.55     11.33 o 
  12   6   2        1.84        4.04      1.77 o 
  13   6   2       30.49       27.25      3.13 o 
  14   6   2       22.68       24.01      4.83 o 
  15   6   2        4.90        2.85      3.19 o 
 -15   7   2        7.21        5.11      5.74 o 
 -14   7   2        5.82        8.90      3.28 o 
 -13   7   2       43.90       36.12      3.97 o 
 -12   7   2        1.64        2.31      1.95 o 
 -11   7   2       61.71       57.35      4.58 o 
 -10   7   2        0.54       -1.12      1.49 o 
  -9   7   2        1.54        0.61      1.61 o 
  -8   7   2      151.74      145.96      6.74 o 
  -7   7   2        6.25        4.47      1.80 o 
  -6   7   2      640.11      658.18     19.49 o 
  -5   7   2      601.51      622.76     17.28 o 
  -4   7   2       74.93       75.34      3.48 o 
  -3   7   2        4.00        5.59      1.35 o 
  -2   7   2       42.81       43.32      2.72 o 
  -1   7   2       94.55       97.89      3.87 o 
   0   7   2       26.15       32.66      2.22 o 
   1   7   2      420.77      451.15     12.39 o 
   2   7   2       10.75       10.04      1.38 o 
   3   7   2      468.52      457.58     14.38 o 
   4   7   2      120.70      111.34      8.14 o 
   5   7   2      230.58      228.01     11.97 o 
   6   7   2       17.67       14.47      4.63 o 
   7   7   2      101.71      104.56      6.67 o 
   8   7   2      630.06      642.02     19.84 o 
   9   7   2      555.62      509.62     19.25 o 
  10   7   2        4.98        3.50      2.94 o 
  11   7   2      205.67      206.79      8.46 o 
  12   7   2        0.31        1.47      1.71 o 
  13   7   2       16.66       22.36      3.21 o 
  14   7   2        1.17       -1.09      1.60 o 
  15   7   2       24.40       25.21      3.47 o 
 -14   8   2       37.22       60.64      8.30 o 
 -13   8   2       60.57       60.47     13.25 o 
 -12   8   2       21.16       19.61      3.33 o 
 -11   8   2        0.00        0.94      1.84 o 
 -10   8   2       92.12       92.16      5.61 o 
  -9   8   2        5.59        5.55      2.24 o 
  -8   8   2      106.80      107.79     13.03 o 
  -7   8   2      321.78      341.80     12.42 o 
  -6   8   2       31.86       30.52      3.19 o 
  -5   8   2      497.06      509.17     14.33 o 
  -4   8   2        0.20        1.32      1.22 o 
  -3   8   2       64.33       65.16      3.39 o 
  -2   8   2       66.63       69.61      3.46 o 
  -1   8   2        0.03       -1.01      1.01 o 
   0   8   2       22.88       18.76      1.91 o 
   1   8   2     1238.18     1255.78     37.21 o 
   2   8   2      317.47      292.64     12.63 o 
   3   8   2      160.62      139.41      7.81 o 
   4   8   2      296.93      294.91     13.36 o 
   5   8   2       90.32       86.72      6.36 o 
   6   8   2      141.12      132.93      9.73 o 
   7   8   2      172.79      177.87      9.63 o 
   8   8   2      540.28      543.86     30.00 o 
   9   8   2        1.60        3.29      1.87 o 
  10   8   2       78.33       74.47      4.87 o 
  11   8   2      148.66      154.82      9.56 o 
  12   8   2        3.20        2.63      1.95 o 
  13   8   2       47.84       46.57      4.28 o 
  14   8   2       10.07        7.31      3.39 o 
 -13   9   2       99.36       94.53     26.33 o 
 -12   9   2        7.13       10.75      4.79 o 
 -11   9   2       13.38       13.65      3.68 o 
 -10   9   2        1.32        0.95      1.98 o 
  -9   9   2      335.35      354.73     15.98 o 
  -8   9   2       15.24       14.59      2.75 o 
  -7   9   2      441.20      466.95     16.28 o 
  -6   9   2      513.38      501.92     17.14 o 
  -5   9   2       14.30       18.68      5.08 o 
  -4   9   2        4.11        5.47      1.62 o 
  -3   9   2       10.79       11.43      1.89 o 
  -2   9   2      231.03      253.96      8.14 o 
  -1   9   2      212.62      204.98      6.91 o 
   0   9   2       19.16       26.83      2.77 o 
   1   9   2     1041.10     1019.62     30.22 o 
   2   9   2       48.31       30.24      3.99 o 
   3   9   2       83.78       75.20      5.98 o 
   4   9   2       24.94       22.05      6.22 o 
   5   9   2       12.20       13.45      3.13 o 
   6   9   2       57.00       52.44      9.26 o 
   7   9   2        1.90        1.91      2.22 o 
   8   9   2       26.53       33.58      8.46 o 
   9   9   2       47.65       38.52      3.73 o 
  10   9   2      124.56      117.12     11.74 o 
  11   9   2        5.21        2.51      2.79 o 
  12   9   2        0.11       -0.82      1.90 o 
 -11  10   2      131.40      140.75     12.45 o 
 -10  10   2        1.14       -0.44      2.71 o 
  -9  10   2       22.76       22.05      4.27 o 
  -8  10   2        0.05       -1.67      1.67 o 
  -7  10   2        0.00        3.40      2.04 o 
  -6  10   2      165.98      164.81      7.85 o 
  -5  10   2       21.49       20.32      3.05 o 
  -4  10   2      106.50      104.25      8.00 o 
  -3  10   2        0.86        1.12      1.39 o 
  -2  10   2       85.55       81.05      4.19 o 
  -1  10   2      175.99      170.01      7.21 o 
   0  10   2      146.87      152.61      6.68 o 
   1  10   2       17.81       14.77      3.22 o 
   2  10   2     1329.13     1276.35     47.01 o 
   3  10   2       67.64       60.49      5.73 o 
   4  10   2        0.07       -1.88      1.88 o 
   5  10   2       68.10       71.73     13.09 o 
   6  10   2        2.25        2.23      5.27 o 
   7  10   2       37.74       47.18      5.52 o 
   8  10   2        2.87        0.29      2.71 o 
   9  10   2       49.02       59.33      8.14 o 
  10  10   2        0.50        3.02      1.99 o 
  11  10   2       26.85       30.67      4.60 o 
  -9  11   2        9.39       10.31      4.31 o 
  -8  11   2       10.28       14.40      3.76 o 
  -7  11   2       18.61       20.97      3.42 o 
  -6  11   2      135.92      151.49      7.65 o 
  -5  11   2       97.45       91.02     10.47 o 
  -4  11   2       42.74       40.08      3.94 o 
  -3  11   2       35.51       37.66      4.59 o 
  -2  11   2       28.31       28.35      3.14 o 
  -1  11   2      134.12      145.54      8.27 o 
   0  11   2      122.12      112.46     15.80 o 
   1  11   2        6.85        4.66      2.66 o 
   2  11   2       21.82       40.18      7.66 o 
   3  11   2        0.15       -0.05      2.22 o 
   4  11   2       45.25       52.39      5.59 o 
   5  11   2        0.00        0.68      2.36 o 
   6  11   2       31.25       37.32      5.27 o 
   7  11   2      122.97      150.07      9.54 o 
   8  11   2       58.24       71.70      7.04 o 
   9  11   2        0.12        1.10      2.89 o 
  -6  12   2       22.70       25.66      5.74 o 
  -5  12   2       11.27        9.72      4.47 o 
  -4  12   2       32.74       40.30      4.98 o 
  -3  12   2        1.07       -0.26      2.12 o 
  -2  12   2       18.29       21.68      4.06 o 
  -1  12   2        7.09        3.09      2.68 o 
   0  12   2        0.82       -0.33      2.36 o 
   1  12   2       37.68       39.41      6.70 o 
   2  12   2       47.02       52.17      5.90 o 
   3  12   2        4.45        1.97      2.50 o 
   4  12   2        4.74        7.62      3.24 o 
   5  12   2        1.14        2.42      2.89 o 
   6  12   2       63.35       73.42      7.28 o 
 -17   1   3        4.46       -1.06      2.76 o 
 -16   1   3        1.59        0.80      3.04 o 
 -15   1   3       30.32       26.65      3.86 o 
 -14   1   3       42.71       40.66      5.18 o 
 -13   1   3       89.69      102.54      7.08 o 
 -12   1   3       86.85      101.02      7.98 o 
 -11   1   3        6.42        6.79      1.92 o 
 -10   1   3       71.30       70.13      5.18 o 
  -9   1   3      163.03      171.71      8.80 o 
  -8   1   3      350.11      344.12     14.67 o 
  -7   1   3      456.59      481.00     19.29 o 
  -6   1   3        2.49        2.39      1.35 o 
  -5   1   3       41.22       40.98      3.16 o 
  -4   1   3     2902.71     2781.30     99.64 o 
  -3   1   3     1690.07     1627.16     58.79 o 
  -2   1   3     1490.79     1539.17     42.59 o 
  -1   1   3      363.68      386.52      9.42 o 
   0   1   3     1505.97     1525.60     31.83 o 
   1   1   3      159.03      161.16      3.97 o 
   2   1   3     1295.94     1253.84     26.41 o 
   3   1   3      229.79      214.68      4.68 o 
   4   1   3       29.46       42.45      3.02 o 
   5   1   3     1752.37     1834.73     35.02 o 
   6   1   3      725.91      709.30     14.13 o 
   7   1   3       33.35       36.31      1.50 o 
   8   1   3       55.45       57.89      4.04 o 
   9   1   3       80.83       87.90      3.03 o 
  10   1   3        9.81        9.27      1.71 o 
  11   1   3      727.12      723.02     20.94 o 
  12   1   3        9.91        6.61      3.86 o 
  13   1   3       71.54       73.44      7.02 o 
  14   1   3       18.05       14.73      2.81 o 
  15   1   3        0.97       -0.46      2.07 o 
  16   1   3       48.71       54.74      4.97 o 
  17   1   3        6.31        4.54      2.36 o 
 -17   2   3        2.01        6.13      3.49 o 
 -16   2   3        0.87        0.04      5.59 o 
 -15   2   3       25.20       28.41      4.79 o 
 -14   2   3        7.08        4.44      2.91 o 
 -13   2   3       54.25       70.65      6.27 o 
 -12   2   3        7.72        5.02      2.30 o 
 -11   2   3        5.07        3.75      2.22 o 
 -10   2   3       60.98       46.09      4.51 o 
  -9   2   3       67.57       73.17      5.40 o 
  -8   2   3      243.62      263.31     11.96 o 
  -7   2   3      571.78      587.36     18.86 o 
  -6   2   3     1259.18     1218.67     36.85 o 
  -5   2   3     1814.03     1774.29     64.43 o 
  -4   2   3       28.25       36.95      2.93 o 
  -3   2   3     1221.91     1223.03     44.68 o 
  -2   2   3      385.39      417.76     12.80 o 
  -1   2   3     1319.45     1270.48     30.50 o 
   0   2   3      251.30      277.34      7.25 o 
   1   2   3      993.95      993.24     24.00 o 
   2   2   3      430.68      423.47     10.51 o 
   3   2   3      666.67      716.79     17.97 o 
   4   2   3      120.29      127.09      4.22 o 
   5   2   3      425.31      513.06     10.44 o 
   6   2   3      188.70      202.25      4.63 o 
   7   2   3       96.96      101.85      3.42 o 
   8   2   3        1.16        0.56      0.79 o 
   9   2   3      107.29      100.55      3.76 o 
  10   2   3        0.04       -0.10      1.27 o 
  11   2   3     1896.65     1864.88     83.94 o 
  12   2   3      177.57      171.74      6.88 o 
  13   2   3       78.48       62.06      4.03 o 
  14   2   3      223.59      203.55      7.96 o 
  15   2   3       60.39       67.54      5.18 o 
  16   2   3        2.67        2.55      2.03 o 
  17   2   3        3.59        3.99      2.48 o 
 -17   3   3        0.01       -1.30      2.68 o 
 -16   3   3       15.14       22.14      4.68 o 
 -15   3   3        0.00       -1.30      2.53 o 
 -14   3   3       39.93       46.58      6.70 o 
 -13   3   3       12.04        9.26      3.06 o 
 -12   3   3       29.37       25.28      4.13 o 
 -11   3   3       71.47       59.72      8.62 o 
 -10   3   3        2.60        5.15      3.83 o 
  -9   3   3        0.30        0.26      1.68 o 
  -8   3   3      780.90      683.82     27.08 o 
  -7   3   3      553.96      540.75     30.00 o 
  -6   3   3       96.43       96.26      5.64 o 
  -5   3   3      142.21      143.07      5.62 o 
  -4   3   3      172.88      162.17      7.82 o 
  -3   3   3      484.07      461.45     20.33 o 
  -2   3   3      721.24      783.61     32.59 o 
  -1   3   3      270.64      271.14      8.88 o 
   0   3   3     1492.23     1413.19     57.49 o 
   1   3   3      716.16      681.04     24.32 o 
   2   3   3     2527.38     2646.95     71.60 o 
   3   3   3       48.96       46.15      3.45 o 
   4   3   3      249.73      228.57      6.44 o 
   5   3   3      103.06      104.71      3.10 o 
   6   3   3       59.79       74.63      3.04 o 
   7   3   3      115.54      119.83      4.15 o 
   8   3   3      135.00      135.86      5.15 o 
   9   3   3      296.72      292.97      8.39 o 
  10   3   3      171.69      168.13      7.46 o 
  11   3   3      105.39      101.94      4.20 o 
  12   3   3       58.58       67.36      6.99 o 
  13   3   3       24.88       19.14      3.01 o 
  14   3   3        1.30        1.63      1.87 o 
  15   3   3        0.48       -0.78      1.44 o 
  16   3   3       25.22       27.62      3.84 o 
 -16   4   3       33.86       36.86      5.82 o 
 -15   4   3       23.12       27.60      4.95 o 
 -14   4   3      104.46      103.30     22.50 o 
 -13   4   3       48.79       41.47      7.50 o 
 -12   4   3       11.99        9.28      3.35 o 
 -11   4   3        8.50       14.36      3.27 o 
 -10   4   3       33.39       36.84      8.14 o 
  -9   4   3        4.78        6.44      1.77 o 
  -8   4   3       10.06       12.32      2.53 o 
  -7   4   3        0.00       -1.07      1.07 o 
  -6   4   3       70.78       81.94      4.16 o 
  -5   4   3        4.84        7.59      1.39 o 
  -4   4   3       31.85       35.65      2.54 o 
  -3   4   3       15.11       17.28      2.80 o 
  -2   4   3      589.59      620.03     18.87 o 
  -1   4   3     1555.02     1549.51     44.55 o 
   0   4   3        0.17       -0.82      1.09 o 
   1   4   3      751.29      819.81     24.27 o 
   2   4   3      473.73      473.85     16.98 o 
   3   4   3      107.19      111.55      4.62 o 
   4   4   3     1768.51     1923.11     80.83 o 
   5   4   3       81.20       75.63      3.08 o 
   6   4   3       15.79        9.78      1.42 o 
   7   4   3       56.14       62.68      3.02 o 
   8   4   3       50.36       53.33      2.82 o 
   9   4   3        1.50        1.58      1.14 o 
  10   4   3        3.08        1.60      1.11 o 
  11   4   3        0.10       -1.02      1.02 o 
  12   4   3      498.59      475.15     15.78 o 
  13   4   3       21.73       23.12      2.96 o 
  14   4   3        0.33       -0.73      1.52 o 
  15   4   3       15.59       16.35      2.77 o 
  16   4   3        2.57        0.47      1.82 o 
 -16   5   3       13.91       23.90      9.10 o 
 -15   5   3       42.76       53.41      6.08 o 
 -14   5   3        8.34       10.99      4.63 o 
 -13   5   3       34.84       33.80      5.04 o 
 -12   5   3       28.35       22.75      4.06 o 
 -11   5   3        1.36        3.07      2.53 o 
 -10   5   3        9.43        7.40      2.76 o 
  -9   5   3        6.66        9.58      2.15 o 
  -8   5   3      207.59      208.05      8.11 o 
  -7   5   3      296.45      291.25     10.31 o 
  -6   5   3      129.51      132.03      4.86 o 
  -5   5   3       21.03       17.23      1.77 o 
  -4   5   3      591.86      672.48     17.66 o 
  -3   5   3       33.29       32.09      2.17 o 
  -2   5   3      295.72      309.55      9.71 o 
  -1   5   3     1367.46     1464.30     42.46 o 
   0   5   3      579.94      612.77     18.81 o 
   1   5   3      185.82      179.02      6.53 o 
   2   5   3      395.17      417.14     13.20 o 
   3   5   3      373.41      378.34     20.59 o 
   4   5   3      168.11      179.03      8.50 o 
   5   5   3       75.27       77.42      3.96 o 
   6   5   3        4.38        1.57      1.05 o 
   7   5   3      455.72      458.81     12.27 o 
   8   5   3      498.00      451.20     12.20 o 
   9   5   3        3.24        1.98      1.22 o 
  10   5   3       49.17       47.14      3.04 o 
  11   5   3       73.37       64.48      3.54 o 
  12   5   3      219.43      222.87      7.41 o 
  13   5   3        7.48        3.46      1.54 o 
  14   5   3        6.95        6.65      2.55 o 
  15   5   3        5.64        3.83      2.04 o 
  16   5   3       86.68      103.98     13.86 o 
 -15   6   3        0.07       -1.60      2.83 o 
 -14   6   3      100.23      117.54      8.63 o 
 -13   6   3        1.66       -2.36      2.36 o 
 -12   6   3       83.27       82.07      7.18 o 
 -11   6   3        2.90        1.28      2.30 o 
 -10   6   3       91.40       88.60      6.73 o 
  -9   6   3      376.07      388.43     13.71 o 
  -8   6   3       54.96       57.12      3.32 o 
  -7   6   3       56.34       56.22      3.20 o 
  -6   6   3        8.59        4.96      1.57 o 
  -5   6   3       19.03       23.94      2.67 o 
  -4   6   3        8.43        8.01      1.44 o 
  -3   6   3      118.41      125.94      4.67 o 
  -2   6   3      112.76      118.42      4.41 o 
  -1   6   3        7.54        8.85      1.38 o 
   0   6   3      224.05      262.07      7.73 o 
   1   6   3      441.66      441.79     14.19 o 
   2   6   3       85.03       75.33      8.94 o 
   3   6   3        4.73       10.96      2.36 o 
   4   6   3       36.26       36.46      3.91 o 
   5   6   3      231.79      229.73     12.61 o 
   6   6   3        0.14       -0.16      1.76 o 
   7   6   3      539.62      558.10     17.39 o 
   8   6   3      738.45      743.57     34.28 o 
   9   6   3        0.38        2.77      1.76 o 
  10   6   3        3.97        6.14      1.60 o 
  11   6   3        0.37        0.48      1.25 o 
  12   6   3        0.30        0.51      1.27 o 
  13   6   3       26.46       25.55      3.64 o 
  14   6   3       14.96       12.99      2.86 o 
  15   6   3       87.04       85.57     19.31 o 
 -14   7   3       75.39       54.59     10.37 o 
 -13   7   3        2.91        1.79      2.66 o 
 -12   7   3      122.97       98.50     18.19 o 
 -11   7   3       45.31       40.39      6.06 o 
 -10   7   3      504.82      490.44     36.07 o 
  -9   7   3       34.38       44.89      3.96 o 
  -8   7   3       26.03       26.30      3.14 o 
  -7   7   3      516.91      505.19     14.33 o 
  -6   7   3      282.90      278.47      8.98 o 
  -5   7   3      100.94      101.48      4.84 o 
  -4   7   3      243.23      233.59      7.55 o 
  -3   7   3      301.82      296.97      9.01 o 
  -2   7   3        3.58       -0.08      1.01 o 
  -1   7   3       28.61       26.51      2.16 o 
   0   7   3      200.92      211.48      7.75 o 
   1   7   3       87.12       85.99      4.27 o 
   2   7   3       78.77       78.62      3.95 o 
   3   7   3       29.92       33.96      3.91 o 
   4   7   3      246.74      228.82     12.93 o 
   5   7   3      109.94      108.98      6.81 o 
   6   7   3      162.31      147.88      8.18 o 
   7   7   3      142.61      147.08      6.53 o 
   8   7   3      826.23      759.35     23.09 o 
   9   7   3       29.54       27.79      3.10 o 
  10   7   3      119.84      109.33      8.47 o 
  11   7   3      174.15      174.79      7.65 o 
  12   7   3       59.65       63.34      4.67 o 
  13   7   3       41.07       33.71      3.78 o 
  14   7   3       26.86       24.26      3.37 o 
 -13   8   3        1.49       -2.01      2.89 o 
 -12   8   3        2.36        0.74      2.60 o 
 -11   8   3       48.62       47.79      6.19 o 
 -10   8   3      161.89      167.54     10.60 o 
  -9   8   3       32.73       29.10      3.54 o 
  -8   8   3      189.35      215.96      9.19 o 
  -7   8   3      180.16      180.65      9.70 o 
  -6   8   3      175.80      168.84      7.00 o 
  -5   8   3        9.19        8.93      1.83 o 
  -4   8   3      130.72      126.67      5.07 o 
  -3   8   3        0.89       -0.29      1.06 o 
  -2   8   3      151.75      153.95      6.53 o 
  -1   8   3       41.02       36.00      3.03 o 
   0   8   3       37.79       39.84      3.19 o 
   1   8   3       90.24      111.33      5.18 o 
   2   8   3       76.98       60.39      9.42 o 
   3   8   3        1.10        2.87      2.12 o 
   4   8   3      260.41      266.86     12.54 o 
   5   8   3       12.97        8.75      3.35 o 
   6   8   3       88.42      104.12      6.98 o 
   7   8   3      373.95      355.53     24.74 o 
   8   8   3        0.13        0.77      1.66 o 
   9   8   3      113.95      123.82      6.24 o 
  10   8   3       24.42       29.34      3.47 o 
  11   8   3        2.94        3.99      2.09 o 
  12   8   3        0.50        0.60      1.76 o 
  13   8   3        2.22        1.21      1.95 o 
 -12   9   3        0.13        1.16      2.18 o 
 -11   9   3        0.36        1.64      2.18 o 
 -10   9   3       57.78       57.86      5.92 o 
  -9   9   3        0.11        0.95      2.04 o 
  -8   9   3       18.76       20.05      3.77 o 
  -7   9   3       84.20       75.77      5.16 o 
  -6   9   3       77.49       66.69      4.82 o 
  -5   9   3        3.93        4.23      1.63 o 
  -4   9   3      289.76      297.18      9.48 o 
  -3   9   3       14.64       15.80      2.19 o 
  -2   9   3       45.11       43.03      3.47 o 
  -1   9   3      236.62      233.75      8.89 o 
   0   9   3      136.28      142.12      6.38 o 
   1   9   3       59.06       80.44      6.27 o 
   2   9   3      290.46      268.02     12.68 o 
   3   9   3       46.98       47.57      6.06 o 
   4   9   3      222.11      214.98     11.00 o 
   5   9   3       70.63       70.56      6.13 o 
   6   9   3      148.69      147.38      8.86 o 
   7   9   3       17.48       14.75      6.22 o 
   8   9   3        3.58        4.54      2.76 o 
   9   9   3      138.17      115.02      8.20 o 
  10   9   3       18.31       13.35      2.72 o 
  11   9   3        0.81       -0.29      1.77 o 
  12   9   3        0.10       -0.26      1.88 o 
 -10  10   3       11.61       16.73      3.88 o 
  -9  10   3        0.74        1.16      2.28 o 
  -8  10   3        0.02       -1.67      1.67 o 
  -7  10   3        1.63        1.51      1.92 o 
  -6  10   3        1.01        0.98      2.01 o 
  -5  10   3        0.56        1.28      2.11 o 
  -4  10   3       75.58       91.64      6.31 o 
  -3  10   3        0.14        0.30      1.58 o 
  -2  10   3      253.99      255.47      9.77 o 
  -1  10   3        0.94        1.34      1.56 o 
   0  10   3       60.88       75.90      6.27 o 
   1  10   3      261.07      266.86     13.04 o 
   2  10   3       44.34       37.04      4.68 o 
   3  10   3        7.06       11.03      3.13 o 
   4  10   3       31.21       30.21      5.59 o 
   5  10   3      120.17      131.33      8.50 o 
   6  10   3        0.84        2.87      2.36 o 
   7  10   3        8.59       12.17      3.68 o 
   8  10   3       25.60       23.87      7.02 o 
   9  10   3       20.51       17.02      5.17 o 
  10  10   3        4.55        2.08      2.37 o 
  -8  11   3        1.31        0.33      2.78 o 
  -7  11   3       64.53       74.17      9.58 o 
  -6  11   3        0.12        1.04      2.55 o 
  -5  11   3       10.12       16.20      3.72 o 
  -4  11   3       10.30        5.87      2.66 o 
  -3  11   3       32.51       27.31      3.25 o 
  -2  11   3       40.86       41.32      3.73 o 
  -1  11   3        6.32        4.37      4.47 o 
   0  11   3      129.25      108.58      7.58 o 
   1  11   3      123.94      106.60     12.13 o 
   2  11   3       30.51       30.78      4.66 o 
   3  11   3       62.27       60.80      6.21 o 
   4  11   3        8.34        5.85      2.99 o 
   5  11   3       16.07       14.15      5.27 o 
   6  11   3        0.46        0.21      2.60 o 
   7  11   3        0.01        0.96      2.66 o 
   8  11   3        0.79        0.15      2.83 o 
  -5  12   3       22.20       27.55     11.01 o 
  -4  12   3      230.22      253.08     13.09 o 
  -3  12   3      104.70      123.19      8.27 o 
  -2  12   3        1.63        1.72      2.66 o 
  -1  12   3       10.67        4.92      3.51 o 
   0  12   3        4.51        4.80      2.83 o 
   1  12   3       10.86       14.20      3.90 o 
   2  12   3       10.36        7.58      3.24 o 
   3  12   3        4.64        3.25      3.13 o 
   4  12   3       49.31       52.55     10.85 o 
   5  12   3        2.08        0.88      2.83 o 
 -17   0   4        0.16       -1.28      4.79 o 
 -16   0   4       23.05        9.26      5.11 o 
 -15   0   4       87.82       75.00     10.21 o 
 -14   0   4       46.02       53.06     10.05 o 
 -13   0   4        8.50        7.34      3.83 o 
 -12   0   4       50.10       47.56      7.02 o 
 -11   0   4      322.00      311.50     20.43 o 
 -10   0   4        6.41        2.87      2.87 o 
  -9   0   4      133.78      124.47     10.21 o 
  -8   0   4       17.35       21.38      4.15 o 
  -7   0   4      221.81      207.14     13.72 o 
  -6   0   4        9.02        6.38      2.55 o 
  -5   0   4      430.45      439.81     24.89 o 
  -4   0   4      750.87      734.40     39.26 o 
  -3   0   4       62.40       55.96      4.47 o 
  -2   0   4      345.98      372.56     13.11 o 
  -1   0   4       80.33       83.69      5.11 o 
   0   0   4     1155.12     1087.45     36.26 o 
   1   0   4     1103.96     1068.65     35.72 o 
   2   0   4     1220.04     1149.76     31.53 o 
   3   0   4      317.41      337.26     10.04 o 
   4   0   4     1231.30     1296.46     35.40 o 
   5   0   4      427.54      486.10     14.21 o 
   6   0   4       22.87       14.71      1.81 o 
   7   0   4      474.12      486.82     14.33 o 
   8   0   4      144.15      120.92      4.71 o 
   9   0   4      370.28      360.02     19.15 o 
  10   0   4      262.99      243.84     14.36 o 
  11   0   4       18.40       21.38      4.15 o 
  12   0   4      101.25      100.22      8.30 o 
  13   0   4        0.48       -0.96      2.23 o 
  14   0   4      128.24      145.86     10.85 o 
  15   0   4        1.61        1.28      2.55 o 
  16   0   4       25.38       34.15      6.06 o 
 -17   1   4        2.90       -0.18      3.14 o 
 -16   1   4       21.13       22.57      3.79 o 
 -15   1   4        2.95        3.51      2.71 o 
 -14   1   4        3.44        2.23      2.48 o 
 -13   1   4       11.77       13.18      3.99 o 
 -12   1   4       23.66       30.46      3.50 o 
 -11   1   4        6.62        3.74      5.11 o 
 -10   1   4       26.80       28.10      3.61 o 
  -9   1   4      166.39      151.91      8.24 o 
  -8   1   4       30.78       28.41      3.83 o 
  -7   1   4     1301.91     1299.31     48.41 o 
  -6   1   4      113.99      100.03      5.75 o 
  -5   1   4     2908.02     2828.28    101.78 o 
  -4   1   4     2258.27     2150.03     77.75 o 
  -3   1   4      431.20      400.12      9.89 o 
  -2   1   4      283.47      306.00      7.78 o 
  -1   1   4      402.29      403.66     10.02 o 
   0   1   4      341.29      342.94      7.82 o 
   1   1   4     1376.95     1375.19     32.03 o 
   2   1   4        0.57        0.54      0.53 o 
   3   1   4     1714.21     1730.46     32.91 o 
   4   1   4       54.93       52.84      1.77 o 
   5   1   4       34.47       31.69      1.73 o 
   6   1   4       66.52       63.07      2.09 o 
   7   1   4       23.99       23.33      1.74 o 
   8   1   4      279.73      273.69      7.75 o 
   9   1   4       89.12       86.91      3.49 o 
  10   1   4      477.89      483.95     14.85 o 
  11   1   4        7.01        5.13      3.51 o 
  12   1   4      287.98      291.40     11.96 o 
  13   1   4        0.08       -0.05      1.53 o 
  14   1   4       17.20       18.34      3.04 o 
  15   1   4       39.47       39.69     10.85 o 
  16   1   4        0.00       -1.76      1.76 o 
 -16   2   4       18.81       19.59      4.45 o 
 -15   2   4       18.43       14.40      4.04 o 
 -14   2   4        4.78        4.39      2.81 o 
 -13   2   4      145.66      145.95      9.14 o 
 -12   2   4      172.94      171.08      9.82 o 
 -11   2   4       40.64       49.67      8.62 o 
 -10   2   4      243.14      208.82     13.56 o 
  -9   2   4      149.43      139.57      8.37 o 
  -8   2   4      184.91      179.44      9.03 o 
  -7   2   4     1513.23     1468.63     54.50 o 
  -6   2   4       19.44       22.39      2.81 o 
  -5   2   4      294.95      278.01     12.07 o 
  -4   2   4      737.34      726.71     27.64 o 
  -3   2   4      382.30      401.19     16.02 o 
  -2   2   4       12.89       15.12      1.64 o 
  -1   2   4      698.56      741.37     18.29 o 
   0   2   4      366.65      363.94      8.38 o 
   1   2   4      166.19      187.27      4.70 o 
   2   2   4      238.21      248.98      6.02 o 
   3   2   4      424.43      440.27     11.15 o 
   4   2   4       79.56       84.14      3.43 o 
   5   2   4      353.09      359.75      8.38 o 
   6   2   4      579.99      572.39     14.41 o 
   7   2   4       90.17       86.42      5.02 o 
   8   2   4      305.76      313.52      9.17 o 
   9   2   4      860.48      880.69     21.67 o 
  10   2   4        1.64        4.37      1.36 o 
  11   2   4      359.30      357.87     11.88 o 
  12   2   4       19.12       15.16      2.81 o 
  13   2   4      117.77      120.82      6.65 o 
  14   2   4       20.70       21.55      3.39 o 
  15   2   4       30.37       43.98      4.51 o 
  16   2   4        0.96       -0.04      1.91 o 
 -16   3   4        0.23        0.17      3.83 o 
 -15   3   4       29.15       47.76      6.86 o 
 -14   3   4        0.75        1.74      2.68 o 
 -13   3   4        1.21        0.82      2.53 o 
 -12   3   4        8.59        5.80      2.81 o 
 -11   3   4       90.23       87.57      6.86 o 
 -10   3   4       98.68       97.16      6.65 o 
  -9   3   4       31.40       31.24      3.91 o 
  -8   3   4       47.25       51.95      8.94 o 
  -7   3   4     1072.49     1005.63     39.26 o 
  -6   3   4      548.57      523.36     26.33 o 
  -5   3   4       27.68       36.06      2.69 o 
  -4   3   4      500.53      536.53     23.63 o 
  -3   3   4      868.69      835.31     51.07 o 
  -2   3   4        0.40       -0.13      1.01 o 
  -1   3   4      644.83      664.64     20.10 o 
   0   3   4      991.31      901.80     22.20 o 
   1   3   4      121.43      134.13      5.09 o 
   2   3   4       86.71       95.19      3.35 o 
   3   3   4      313.20      351.56      9.27 o 
   4   3   4        9.82       17.17      1.68 o 
   5   3   4      133.71      146.86      4.10 o 
   6   3   4       99.04       95.94      3.60 o 
   7   3   4      150.53      166.64      5.57 o 
   8   3   4       49.69       51.61      2.88 o 
   9   3   4       52.79       50.50      2.90 o 
  10   3   4      111.95      110.71      4.38 o 
  11   3   4      131.41      141.85      5.26 o 
  12   3   4      468.89      435.22     14.20 o 
  13   3   4        4.12        3.37      1.79 o 
  14   3   4        7.20        9.93      2.68 o 
  15   3   4        0.33        0.64      1.81 o 
  16   3   4        5.65        1.40      2.22 o 
 -16   4   4        0.12        2.52      3.67 o 
 -15   4   4        6.34        5.72      3.30 o 
 -14   4   4        0.07       -0.36      2.53 o 
 -13   4   4        2.81       -0.93      2.36 o 
 -12   4   4       23.20       18.11      3.91 o 
 -11   4   4       50.76       53.58      5.63 o 
 -10   4   4      158.26      156.95      6.98 o 
  -9   4   4        0.77        1.42      1.64 o 
  -8   4   4       32.32       37.47      3.18 o 
  -7   4   4       46.26       49.65      3.52 o 
  -6   4   4      146.74      142.02      6.06 o 
  -5   4   4        4.21        1.60      1.35 o 
  -4   4   4        6.62        8.64      3.24 o 
  -3   4   4      176.89      164.15      7.95 o 
  -2   4   4       24.97       20.22      2.05 o 
  -1   4   4      200.39      205.15      7.34 o 
   0   4   4      317.34      345.89     11.21 o 
   1   4   4       67.52       67.95      3.35 o 
   2   4   4      631.43      630.55     18.46 o 
   3   4   4      442.37      435.90     11.29 o 
   4   4   4      123.18      104.85      3.83 o 
   5   4   4       27.68       28.55      2.08 o 
   6   4   4       36.46       31.63      3.13 o 
   7   4   4       58.21       65.40      4.97 o 
   8   4   4       89.49       79.91      3.52 o 
   9   4   4       60.73       52.32      3.32 o 
  10   4   4      348.28      350.18     10.10 o 
  11   4   4      314.02      315.17      9.45 o 
  12   4   4        4.20        3.17      1.82 o 
  13   4   4       43.04       41.18      4.44 o 
  14   4   4       10.46       15.37      3.85 o 
  15   4   4       64.92       66.71      7.98 o 
 -15   5   4       48.85       43.85      9.89 o 
 -14   5   4       16.90       25.34      4.95 o 
 -13   5   4       22.00       21.33      4.45 o 
 -12   5   4      155.76      159.75      9.80 o 
 -11   5   4      247.20      228.98     12.19 o 
 -10   5   4       67.35       70.91      6.18 o 
  -9   5   4        1.24       -0.45      1.78 o 
  -8   5   4       91.25       93.93      5.01 o 
  -7   5   4        2.33       -0.81      1.30 o 
  -6   5   4      201.37      200.62      7.89 o 
  -5   5   4      325.33      327.31     15.46 o 
  -4   5   4       10.21       11.96      2.44 o 
  -3   5   4       29.96       29.26      2.61 o 
  -2   5   4      156.64      173.04      6.72 o 
  -1   5   4     1454.55     1456.34     46.11 o 
   0   5   4      202.62      188.88     15.32 o 
   1   5   4       49.61       43.07      3.76 o 
   2   5   4      439.30      417.69     16.76 o 
   3   5   4      117.24      116.76      6.53 o 
   4   5   4       69.16       76.67      3.92 o 
   5   5   4       18.12       19.98      2.31 o 
   6   5   4      191.69      211.15      6.70 o 
   7   5   4      383.03      389.66     10.87 o 
   8   5   4       35.75       29.45      2.93 o 
   9   5   4        8.41        7.01      1.61 o 
  10   5   4       23.39       20.91      2.32 o 
  11   5   4       56.81       58.01      3.52 o 
  12   5   4       20.08       23.22      2.58 o 
  13   5   4        0.23       -0.80      1.56 o 
  14   5   4        0.38       -1.49      1.49 o 
  15   5   4       74.16       99.21     24.10 o 
 -14   6   4       30.40       34.26      5.59 o 
 -13   6   4        7.92        6.68      3.36 o 
 -12   6   4       66.37       66.26      6.63 o 
 -11   6   4       58.73       64.32      7.02 o 
 -10   6   4      518.97      506.03     22.11 o 
  -9   6   4        7.95        8.87      3.14 o 
  -8   6   4      377.17      407.05     14.12 o 
  -7   6   4        1.28        0.57      2.20 o 
  -6   6   4        0.86       -0.94      1.34 o 
  -5   6   4        3.16        3.80      1.71 o 
  -4   6   4        0.59        0.72      1.45 o 
  -3   6   4      110.46       93.26      4.70 o 
  -2   6   4      174.54      179.76      7.17 o 
  -1   6   4      274.46      267.71     14.36 o 
   0   6   4      101.39      102.37      6.18 o 
   1   6   4      519.19      530.35     28.25 o 
   2   6   4       79.88       65.58      9.73 o 
   3   6   4       63.35       54.64      5.90 o 
   4   6   4        2.80        5.88      2.06 o 
   5   6   4       12.64       14.89      2.99 o 
   6   6   4     2216.66     2136.77     59.32 o 
   7   6   4       83.51       79.71      4.42 o 
   8   6   4      198.27      192.04      6.59 o 
   9   6   4      278.72      259.21      8.25 o 
  10   6   4       93.47       90.20      4.43 o 
  11   6   4        1.40        1.91      1.48 o 
  12   6   4       36.89       40.52      3.24 o 
  13   6   4        4.31        1.12      1.66 o 
  14   6   4        7.80        8.24      2.65 o 
 -14   7   4       13.08       17.65      4.59 o 
 -13   7   4        1.21       -0.91      2.91 o 
 -12   7   4       19.26       19.16      5.59 o 
 -11   7   4        0.07       -1.12      2.48 o 
 -10   7   4        1.98        5.33      3.06 o 
  -9   7   4        1.45        6.11      2.91 o 
  -8   7   4       25.19       28.66      3.25 o 
  -7   7   4      176.85      193.53      8.24 o 
  -6   7   4      298.53      285.73     10.76 o 
  -5   7   4      197.38      189.36     10.25 o 
  -4   7   4       10.54       14.64      2.38 o 
  -3   7   4       13.52       11.43      2.18 o 
  -2   7   4        1.75       -1.53      1.53 o 
  -1   7   4      272.32      269.56     12.26 o 
   0   7   4       56.55       67.42      7.18 o 
   1   7   4       16.97       15.49      2.99 o 
   2   7   4      517.15      517.50     25.53 o 
   3   7   4      252.26      245.92     11.54 o 
   4   7   4      179.92      180.36      9.31 o 
   5   7   4       98.76       76.14      5.95 o 
   6   7   4      685.04      690.81     21.33 o 
   7   7   4      112.65      114.40      5.75 o 
   8   7   4        3.85       -0.07      1.52 o 
   9   7   4        2.57        2.22      1.76 o 
  10   7   4        2.00        2.46      1.93 o 
  11   7   4       21.31       21.66      3.21 o 
  12   7   4       40.05       47.05      6.28 o 
  13   7   4       86.78       96.87      9.29 o 
 -12   8   4      109.08      105.83     21.70 o 
 -11   8   4       25.72       22.21      4.62 o 
 -10   8   4       16.82       18.30      4.29 o 
  -9   8   4      286.39      263.57     17.87 o 
  -8   8   4       98.19      104.05      7.66 o 
  -7   8   4        1.69        1.36      1.96 o 
  -6   8   4       25.14       28.83      3.36 o 
  -5   8   4       28.58       28.30      3.25 o 
  -4   8   4       15.66       14.55      3.22 o 
  -3   8   4       77.48       65.81      5.40 o 
  -2   8   4      109.43      104.97     19.47 o 
  -1   8   4      196.08      192.02      9.77 o 
   0   8   4       62.87       75.18      8.46 o 
   1   8   4      134.55      126.66      8.78 o 
   2   8   4       25.98       28.36      3.99 o 
   3   8   4      161.52      146.36      8.50 o 
   4   8   4       39.67       33.34      4.36 o 
   5   8   4      196.53      178.38      9.86 o 
   6   8   4       48.26       55.06     11.01 o 
   7   8   4       19.13       11.94      2.53 o 
   8   8   4       88.34       81.82      5.19 o 
   9   8   4        5.18        6.65      2.26 o 
  10   8   4       62.53       60.50      5.23 o 
  11   8   4        8.55        8.67      2.70 o 
  12   8   4        3.73        2.20      2.07 o 
 -11   9   4       31.29       34.27      7.82 o 
 -10   9   4       12.90       13.66      4.17 o 
  -9   9   4       33.13       34.39      5.30 o 
  -8   9   4       74.43       69.22      7.66 o 
  -7   9   4       65.11       54.55      5.85 o 
  -6   9   4       26.52       25.04      3.35 o 
  -5   9   4        1.80        5.56      2.60 o 
  -4   9   4       73.27       75.70     11.65 o 
  -3   9   4      353.45      344.05     23.46 o 
  -2   9   4       97.30      104.30      6.98 o 
  -1   9   4      371.53      363.52     27.77 o 
   0   9   4      217.10      201.54     10.45 o 
   1   9   4       63.52       61.70      5.67 o 
   2   9   4        1.33       -0.37      2.06 o 
   3   9   4        7.52        1.85      2.12 o 
   4   9   4       38.39       40.88      4.90 o 
   5   9   4      131.17      133.61      8.50 o 
   6   9   4       70.09       63.46      9.10 o 
   7   9   4        0.02        0.71      1.62 o 
   8   9   4       70.03       76.50      5.28 o 
   9   9   4       32.51       24.37      3.40 o 
  10   9   4       11.11        9.09      2.75 o 
  11   9   4        1.19        1.31      2.04 o 
  -9  10   4       51.91       44.49     16.28 o 
  -8  10   4        2.93        6.22      3.61 o 
  -7  10   4        9.59       11.49      5.11 o 
  -6  10   4       22.48       21.06      6.06 o 
  -5  10   4        5.38        8.84      3.13 o 
  -4  10   4      165.54      174.54      9.86 o 
  -3  10   4        8.59        6.78      2.83 o 
  -2  10   4        2.45        3.01      3.19 o 
  -1  10   4       79.85       94.78      7.18 o 
   0  10   4      296.29      257.25     19.15 o 
   1  10   4        0.42       -2.06      2.06 o 
   2  10   4       61.99       70.98      6.50 o 
   3  10   4       63.13       70.48      6.52 o 
   4  10   4       25.59       17.21      3.76 o 
   5  10   4       39.16       43.02      5.29 o 
   6  10   4       29.86       23.39      7.34 o 
   7  10   4       27.98       32.37      6.70 o 
   8  10   4       22.61       22.98      3.46 o 
   9  10   4        3.45        4.20      2.95 o 
  -7  11   4       33.90       42.77      8.62 o 
  -6  11   4      150.85      156.39     14.36 o 
  -5  11   4       87.56      133.09     14.04 o 
  -4  11   4       67.69       69.58     10.21 o 
  -3  11   4       90.21       87.68      7.18 o 
  -2  11   4       93.24       95.72      7.54 o 
  -1  11   4       80.48       97.06      7.63 o 
   0  11   4        9.14        7.48      3.06 o 
   1  11   4        7.52        5.53      2.99 o 
   2  11   4        0.04        2.66      2.76 o 
   3  11   4        2.68        5.84      3.06 o 
   4  11   4       16.66       22.53      4.45 o 
   5  11   4        0.03       -0.51      2.87 o 
   6  11   4       24.58       25.63      8.30 o 
   7  11   4        0.53       -2.05      3.83 o 
  -3  12   4      159.95      157.35     15.00 o 
  -2  12   4        4.82       -0.43      2.68 o 
  -1  12   4        0.40       -0.20      3.35 o 
   0  12   4       49.45       55.63     11.17 o 
   1  12   4       42.34       46.51      6.04 o 
   2  12   4       23.56       21.51      4.68 o 
   3  12   4       18.75       22.55      8.14 o 
 -16   1   5        9.68       13.45      4.40 o 
 -15   1   5       59.55       58.85      6.65 o 
 -14   1   5       14.12       19.95      4.17 o 
 -13   1   5       32.53       25.27      3.56 o 
 -12   1   5        0.45        0.96      3.19 o 
 -11   1   5       51.69       56.21      5.42 o 
 -10   1   5        4.35        4.30      2.36 o 
  -9   1   5      421.83      446.08     19.07 o 
  -8   1   5        1.44        5.90      2.22 o 
  -7   1   5      246.59      231.88     10.94 o 
  -6   1   5      153.68      145.83      7.56 o 
  -5   1   5      213.30      209.83      9.82 o 
  -4   1   5        5.71        5.43      1.81 o 
  -3   1   5       13.54       19.68      1.62 o 
  -2   1   5      370.46      370.64      9.38 o 
  -1   1   5      284.65      277.47      7.37 o 
   0   1   5      221.19      231.14      5.68 o 
   1   1   5       20.42       25.66      2.06 o 
   2   1   5       10.91        9.52      1.00 o 
   3   1   5      351.96      410.39      8.65 o 
   4   1   5      361.03      366.73      8.60 o 
   5   1   5      198.63      198.40      5.27 o 
   6   1   5       52.16       47.11      2.14 o 
   7   1   5       70.13       69.66      3.10 o 
   8   1   5       62.84       58.77      4.45 o 
   9   1   5       46.01       46.96      6.86 o 
  10   1   5      185.45      170.36     11.01 o 
  11   1   5      111.33      107.15      6.09 o 
  12   1   5       86.67       92.10      9.73 o 
  13   1   5        1.29       -1.28      1.58 o 
  14   1   5        1.48        1.12      2.03 o 
  15   1   5       41.86       40.05      4.50 o 
 -16   2   5        1.90        3.65      3.22 o 
 -15   2   5        2.11        5.66      3.30 o 
 -14   2   5        0.10       -2.36      2.36 o 
 -13   2   5       16.72       14.87      3.72 o 
 -12   2   5        0.09       -1.10      2.22 o 
 -11   2   5       10.19       10.53      3.39 o 
 -10   2   5      403.11      409.64     14.86 o 
  -9   2   5      258.62      229.15     11.97 o 
  -8   2   5      297.30      288.52     13.32 o 
  -7   2   5       43.42       36.22      3.84 o 
  -6   2   5      332.18      291.21     16.44 o 
  -5   2   5      236.15      226.02     10.37 o 
  -4   2   5        4.60        4.05      4.47 o 
  -3   2   5        0.96        1.39      0.88 o 
  -2   2   5      452.46      426.61      9.76 o 
  -1   2   5       73.24       71.27      2.39 o 
   0   2   5      184.01      194.09      5.04 o 
   1   2   5      155.91      178.06      4.66 o 
   2   2   5        0.00        0.47      0.92 o 
   3   2   5       13.24       12.14      1.38 o 
   4   2   5        0.91        0.17      0.76 o 
   5   2   5      219.16      228.90      5.97 o 
   6   2   5      261.17      272.88      8.66 o 
   7   2   5       23.14       14.53      1.68 o 
   8   2   5       62.92       63.34      3.18 o 
   9   2   5     1178.72     1192.13     32.41 o 
  10   2   5       15.28       17.05      2.81 o 
  11   2   5       28.68       22.50      3.16 o 
  12   2   5       75.27       63.30      6.70 o 
  13   2   5       92.63      114.98     10.05 o 
  14   2   5        8.61       14.14      3.03 o 
  15   2   5        5.93        5.81      2.59 o 
 -15   3   5        0.46        2.60      3.06 o 
 -14   3   5        4.64        5.90      3.67 o 
 -13   3   5       47.25       58.08      7.82 o 
 -12   3   5       69.56       77.12      7.00 o 
 -11   3   5       20.56       21.40      3.94 o 
 -10   3   5       51.14       51.00      5.40 o 
  -9   3   5      313.43      294.76     13.99 o 
  -8   3   5      414.32      402.39     17.60 o 
  -7   3   5      149.26      154.63     14.84 o 
  -6   3   5      234.58      217.12      8.39 o 
  -5   3   5      305.17      301.69      9.20 o 
  -4   3   5      141.79      139.72      5.05 o 
  -3   3   5      125.85      132.60      5.51 o 
  -2   3   5      250.06      237.43     10.54 o 
  -1   3   5      953.39     1030.66     28.59 o 
   0   3   5        3.39        1.43      0.73 o 
   1   3   5      371.96      350.75      9.32 o 
   2   3   5       15.88       16.70      1.51 o 
   3   3   5        6.37        3.46      1.05 o 
   4   3   5       20.94       19.16      1.70 o 
   5   3   5       87.60       85.34      3.52 o 
   6   3   5      289.81      276.61      8.02 o 
   7   3   5       15.76       13.52      1.70 o 
   8   3   5       40.98       33.24      2.49 o 
   9   3   5     1065.64     1081.34     31.11 o 
  10   3   5       53.57       53.15      3.20 o 
  11   3   5       15.81       16.81      3.51 o 
  12   3   5       17.57       12.56      2.68 o 
  13   3   5      113.35      117.78      6.88 o 
  14   3   5       10.36        8.14      2.71 o 
  15   3   5       54.41       69.26      5.75 o 
 -15   4   5        5.28        5.00      3.27 o 
 -14   4   5       12.13        9.21      3.36 o 
 -13   4   5        0.22       -0.53      2.68 o 
 -12   4   5        2.50        0.15      2.53 o 
 -11   4   5       41.01       30.38      3.52 o 
 -10   4   5        4.67        3.50      1.90 o 
  -9   4   5      225.26      212.33      8.74 o 
  -8   4   5      328.06      335.98     12.18 o 
  -7   4   5       71.61       73.20      5.07 o 
  -6   4   5      237.99      222.44      8.59 o 
  -5   4   5       40.50       44.63      3.55 o 
  -4   4   5        2.54        3.51      1.64 o 
  -3   4   5     1212.69     1215.50     36.83 o 
  -2   4   5      203.46      206.07      7.66 o 
  -1   4   5        6.66        5.48      1.91 o 
   0   4   5       68.12       71.32      4.72 o 
   1   4   5        4.56        3.48      1.20 o 
   2   4   5        1.04        0.57      0.84 o 
   3   4   5       20.01       23.11      1.91 o 
   4   4   5       29.93       34.80      2.35 o 
   5   4   5      682.20      686.55     19.67 o 
   6   4   5      546.15      510.21     13.48 o 
   7   4   5      165.93      169.15      5.75 o 
   8   4   5        0.26       -1.03      1.03 o 
   9   4   5        9.49        7.33      1.62 o 
  10   4   5      358.23      353.13     10.34 o 
  11   4   5      116.23      119.21      5.00 o 
  12   4   5       13.04        8.56      3.52 o 
  13   4   5        0.04       -0.28      2.23 o 
  14   4   5       44.40       54.00      5.18 o 
  15   4   5        0.29       -0.64      3.03 o 
 -14   5   5       60.12       75.65     20.91 o 
 -13   5   5       15.73       13.28      4.31 o 
 -12   5   5       13.92       11.15      3.59 o 
 -11   5   5       32.89       37.73      5.27 o 
 -10   5   5       38.52       38.55      5.40 o 
  -9   5   5       13.38       15.65      2.76 o 
  -8   5   5        6.03        4.35      2.01 o 
  -7   5   5       10.23       13.60      2.49 o 
  -6   5   5        0.24       -1.12      1.34 o 
  -5   5   5      310.33      294.33     15.71 o 
  -4   5   5       10.82        9.13      2.01 o 
  -3   5   5       99.64      102.03      4.93 o 
  -2   5   5      107.01      127.55     15.64 o 
  -1   5   5       19.74       25.54      6.70 o 
   0   5   5       83.24       88.32      5.73 o 
   1   5   5        5.95        6.11      2.22 o 
   2   5   5      437.36      422.91     17.34 o 
   3   5   5     1109.00     1065.45     35.59 o 
   4   5   5       31.39       27.34      2.21 o 
   5   5   5      471.53      480.09     14.07 o 
   6   5   5      233.37      231.15      7.31 o 
   7   5   5       55.48       58.84      3.30 o 
   8   5   5       28.94       32.92      2.72 o 
   9   5   5        0.57        0.70      1.29 o 
  10   5   5       13.69       14.44      3.27 o 
  11   5   5        1.96       -0.31      1.29 o 
  12   5   5       23.26       19.38      2.88 o 
  13   5   5       69.96       91.35     11.19 o 
  14   5   5       90.88       77.65      6.08 o 
 -14   6   5       61.29       53.49      6.81 o 
 -13   6   5        7.24        4.19      3.53 o 
 -12   6   5      122.15      132.94      9.22 o 
 -11   6   5        9.68       10.37      3.39 o 
 -10   6   5        9.68       12.61      3.61 o 
  -9   6   5       10.81        6.22      2.27 o 
  -8   6   5        0.00       -0.93      1.68 o 
  -7   6   5      150.99      145.75      6.80 o 
  -6   6   5      109.82      116.95      5.88 o 
  -5   6   5       40.31       44.86      3.65 o 
  -4   6   5       65.20       80.56      4.67 o 
  -3   6   5        5.29        1.31      1.83 o 
  -2   6   5       26.02       28.44      3.72 o 
  -1   6   5      131.06      123.19      7.08 o 
   0   6   5       86.49       82.57      8.94 o 
   1   6   5      313.72      305.54     15.80 o 
   2   6   5       86.71       95.68      6.18 o 
   3   6   5      118.42      133.50      7.63 o 
   4   6   5       72.50       64.75      7.81 o 
   5   6   5       59.93       61.85      4.02 o 
   6   6   5      223.24      255.55      8.03 o 
   7   6   5        0.03        0.76      1.20 o 
   8   6   5       34.99       33.46      2.82 o 
   9   6   5        6.95        5.54      1.62 o 
  10   6   5        1.76        1.65      1.46 o 
  11   6   5        5.48        6.37      2.76 o 
  12   6   5       48.34       49.29      3.67 o 
  13   6   5       22.09       26.44      3.54 o 
 -13   7   5        1.67        1.70      3.14 o 
 -12   7   5      142.91      133.16     12.61 o 
 -11   7   5       45.59       50.07      6.70 o 
 -10   7   5        0.47       -0.32      2.71 o 
  -9   7   5       45.09       41.64      6.38 o 
  -8   7   5       18.37       19.31      3.04 o 
  -7   7   5        0.21       -0.48      1.73 o 
  -6   7   5       72.94       60.58      4.90 o 
  -5   7   5        4.21        3.54      2.71 o 
  -4   7   5        1.57        1.60      2.06 o 
  -3   7   5       78.20       76.61      5.90 o 
  -2   7   5       26.13       25.89      4.47 o 
  -1   7   5        3.60        3.18      2.22 o 
   0   7   5       17.12       14.11      2.99 o 
   1   7   5       45.67       39.13      5.27 o 
   2   7   5      133.24      133.79      7.86 o 
   3   7   5      133.72      131.87      7.95 o 
   4   7   5      716.63      649.83     25.75 o 
   5   7   5      131.66      121.97      5.78 o 
   6   7   5       18.40       16.56      2.61 o 
   7   7   5      128.77      128.21      6.24 o 
   8   7   5        0.17       -0.05      1.57 o 
   9   7   5        8.83        7.50      2.14 o 
  10   7   5       58.47       64.59      8.17 o 
  11   7   5       59.47       62.79      4.85 o 
  12   7   5       13.38       23.82      3.40 o 
 -11   8   5       44.08       36.32      8.46 o 
 -10   8   5        3.83        4.48      3.14 o 
  -9   8   5       67.42       63.15     13.56 o 
  -8   8   5      106.29       91.18     21.54 o 
  -7   8   5        7.35        8.62      2.93 o 
  -6   8   5       80.98       92.99      9.89 o 
  -5   8   5       42.78       43.95      5.04 o 
  -4   8   5       34.63       32.71      6.86 o 
  -3   8   5      126.68      119.06     11.33 o 
  -2   8   5      185.19      181.50      9.67 o 
  -1   8   5        8.42        3.28      2.45 o 
   0   8   5       34.54       26.10      5.74 o 
   1   8   5       23.71       27.47      4.04 o 
   2   8   5      101.70      111.45      7.50 o 
   3   8   5      191.06      184.92     16.92 o 
   4   8   5       44.91       47.75      5.21 o 
   5   8   5       40.18       28.40      4.22 o 
   6   8   5      157.89      165.07      7.42 o 
   7   8   5       13.93       10.74      2.49 o 
   8   8   5       95.74       93.34      7.49 o 
   9   8   5       15.63       11.41      2.76 o 
  10   8   5        6.59        6.85      2.37 o 
  11   8   5       88.72       85.87     12.79 o 
 -10   9   5       15.46        9.33      3.99 o 
  -9   9   5        0.69       -1.91      3.83 o 
  -8   9   5        1.88        3.51      4.47 o 
  -7   9   5        0.50       -3.19      3.19 o 
  -6   9   5       88.52       98.18      7.44 o 
  -5   9   5       52.05       38.64     10.05 o 
  -4   9   5        0.93        1.32      2.59 o 
  -3   9   5       45.14       50.09      5.36 o 
  -2   9   5       10.50        7.37      2.91 o 
  -1   9   5       50.01       51.73      8.14 o 
   0   9   5       28.15       20.87      3.91 o 
   1   9   5       35.56       31.85      5.74 o 
   2   9   5      159.36      161.17      9.49 o 
   3   9   5        0.25       -0.96      2.39 o 
   4   9   5       12.47       14.20      3.48 o 
   5   9   5        5.34        4.28      2.66 o 
   6   9   5       11.97       11.57      2.55 o 
   7   9   5        0.65       -1.57      1.57 o 
   8   9   5        6.96        7.19      2.26 o 
   9   9   5        4.63        2.23      2.08 o 
  10   9   5        0.26       -0.36      1.87 o 
  -8  10   5        3.14       -2.23      3.83 o 
  -7  10   5       16.60       12.77      6.06 o 
  -6  10   5       48.38       47.56      8.94 o 
  -5  10   5        0.12        3.49      2.83 o 
  -4  10   5       81.76      105.00      7.86 o 
  -3  10   5        9.56       14.45      3.68 o 
  -2  10   5        5.21        6.49      2.89 o 
  -1  10   5       16.87       16.72      3.68 o 
   0  10   5       18.47       23.54      4.36 o 
   1  10   5        2.46        3.99      2.60 o 
   2  10   5       48.31       59.93      6.86 o 
   3  10   5      121.54      121.04     21.70 o 
   4  10   5       28.33       23.87      4.50 o 
   5  10   5        0.00        2.55      3.83 o 
   6  10   5       44.92       53.92      6.70 o 
   7  10   5      108.50      104.74      6.49 o 
   8  10   5       47.68       58.96      8.03 o 
  -5  11   5       36.26       47.56      9.26 o 
  -4  11   5       43.18       43.85     11.33 o 
  -3  11   5        1.06        1.89      2.91 o 
  -2  11   5      135.28      135.30      9.57 o 
  -1  11   5       67.96       83.30     11.49 o 
   0  11   5        6.71        6.38      3.83 o 
   1  11   5      149.20      157.99     15.00 o 
   2  11   5       42.91       40.25      5.59 o 
   3  11   5        1.38        3.52      2.89 o 
   4  11   5        0.06       -2.07      2.60 o 
   5  11   5       11.15       15.53      5.59 o 
 -15   0   6        1.13       -1.28      3.83 o 
 -14   0   6        6.79        7.34      4.47 o 
 -13   0   6        0.07        1.28      3.83 o 
 -12   0   6       30.86       31.92      6.70 o 
 -11   0   6        0.15       -2.55      2.55 o 
 -10   0   6        5.11        5.43      3.83 o 
  -9   0   6       75.17       89.37      8.94 o 
  -8   0   6       46.34       48.19      6.70 o 
  -7   0   6      783.78      797.27     44.36 o 
  -6   0   6       31.06       22.66      4.47 o 
  -5   0   6       63.08       51.39      6.06 o 
  -4   0   6        4.16        3.83      2.23 o 
  -3   0   6       74.52       76.60      6.70 o 
  -2   0   6     1317.02     1320.38     68.94 o 
  -1   0   6        4.36        3.22      1.23 o 
   0   0   6      139.11      169.40      7.04 o 
   1   0   6      595.81      607.60     17.71 o 
   2   0   6      815.51      824.61     23.42 o 
   3   0   6       46.39       42.76     13.88 o 
   4   0   6      249.80      258.29     21.54 o 
   5   0   6      479.55      433.01     17.23 o 
   6   0   6      322.24      302.86     11.85 o 
   7   0   6       13.61       12.13      3.19 o 
   8   0   6        0.07       -1.91      1.91 o 
   9   0   6        1.88        1.60      2.23 o 
  10   0   6      117.81      102.77      8.62 o 
  11   0   6        0.07        1.91      2.87 o 
  12   0   6       13.90       11.49      3.83 o 
  13   0   6        7.18        6.38      3.19 o 
  14   0   6        1.12        0.00      2.55 o 
 -15   1   6       11.24        6.59      3.49 o 
 -14   1   6       54.26       60.73      5.40 o 
 -13   1   6       49.53       53.47      6.09 o 
 -12   1   6        0.01       -0.99      2.14 o 
 -11   1   6        3.85        2.02      2.36 o 
 -10   1   6       20.22       18.90      3.72 o 
  -9   1   6       75.87       80.33      6.32 o 
  -8   1   6        2.53        2.03      2.22 o 
  -7   1   6      318.66      304.16     13.88 o 
  -6   1   6       96.67       88.21      5.64 o 
  -5   1   6       33.45       28.77      3.39 o 
  -4   1   6       56.36       49.96      5.59 o 
  -3   1   6        5.08        5.74      1.91 o 
  -2   1   6        1.79        1.58      0.96 o 
  -1   1   6      269.00      274.33      6.75 o 
   0   1   6      255.65      258.56      6.43 o 
   1   1   6      154.16      164.28      5.06 o 
   2   1   6        5.73        7.96      1.30 o 
   3   1   6      479.14      451.84     10.55 o 
   4   1   6       23.66       24.86      1.73 o 
   5   1   6      200.35      179.64      5.62 o 
   6   1   6      108.46      114.24      4.85 o 
   7   1   6      196.38      186.84      6.82 o 
   8   1   6      113.59      113.58      6.09 o 
   9   1   6       80.22       89.50      6.38 o 
  10   1   6      214.87      217.93      9.82 o 
  11   1   6      159.59      172.35     12.13 o 
  12   1   6        4.73        2.50      1.91 o 
  13   1   6        0.87        0.92      1.76 o 
  14   1   6        0.25        1.83      2.14 o 
 -15   2   6       26.22       21.57      4.74 o 
 -14   2   6        5.68        6.04      5.74 o 
 -13   2   6      103.04      102.55     27.13 o 
 -12   2   6        4.41        5.11      2.93 o 
 -11   2   6       42.33       47.37      5.15 o 
 -10   2   6      118.94      112.03      7.45 o 
  -9   2   6       96.29      101.24      6.88 o 
  -8   2   6      446.05      443.55     19.18 o 
  -7   2   6      121.62      123.12      7.33 o 
  -6   2   6       12.97       17.22      4.31 o 
  -5   2   6      171.04      163.01      8.34 o 
  -4   2   6       56.17       54.61      4.40 o 
  -3   2   6      139.65      130.57      5.80 o 
  -2   2   6        9.18        9.27      1.26 o 
  -1   2   6       71.17       68.82      3.17 o 
   0   2   6      239.61      235.95      6.74 o 
   1   2   6      108.47      124.94      7.32 o 
   2   2   6       30.76       26.40      1.91 o 
   3   2   6        3.74        4.55      1.16 o 
   4   2   6      594.63      594.16     13.48 o 
   5   2   6       11.76       14.61      2.95 o 
   6   2   6        1.92        2.91      1.17 o 
   7   2   6      341.99      370.37     11.61 o 
   8   2   6        6.96        7.50      1.76 o 
   9   2   6       20.87       20.40      3.04 o 
  10   2   6       25.16       19.32      3.16 o 
  11   2   6        0.00        0.79      1.68 o 
  12   2   6      220.31      255.55     11.51 o 
  13   2   6       51.14       63.86      5.42 o 
  14   2   6       21.33       20.95      3.99 o 
 -14   3   6       23.60       26.67      5.04 o 
 -13   3   6       27.92       30.45      5.30 o 
 -12   3   6       38.80       32.50      4.95 o 
 -11   3   6      122.47      104.37     16.12 o 
 -10   3   6      141.01      133.60      8.58 o 
  -9   3   6      592.61      617.85     25.84 o 
  -8   3   6      213.11      204.92     10.72 o 
  -7   3   6      260.27      257.29     10.01 o 
  -6   3   6        3.77        6.49      1.84 o 
  -5   3   6       51.49       64.80      4.10 o 
  -4   3   6        0.65       -0.56      1.16 o 
  -3   3   6       21.64       25.64      2.58 o 
  -2   3   6        5.35        8.55      1.37 o 
  -1   3   6        4.92        2.44      1.26 o 
   0   3   6      316.44      299.41      8.57 o 
   1   3   6       32.12       23.34      1.84 o 
   2   3   6       11.64       17.77      1.70 o 
   3   3   6       73.23       72.45      3.25 o 
   4   3   6      318.38      334.34     20.45 o 
   5   3   6       60.75       58.62      3.05 o 
   6   3   6        1.65        1.40      1.12 o 
   7   3   6      313.32      294.40      8.71 o 
   8   3   6       19.76       22.66      3.61 o 
   9   3   6       56.01       60.85      3.81 o 
  10   3   6      307.92      297.62     12.52 o 
  11   3   6       20.80       23.43      3.49 o 
  12   3   6        4.24        3.51      2.87 o 
  13   3   6        3.16        3.03      2.26 o 
  14   3   6        5.33        2.66      2.36 o 
 -14   4   6        8.94       16.98      4.50 o 
 -13   4   6       67.99       84.79      9.89 o 
 -12   4   6       71.96       69.84      7.11 o 
 -11   4   6       36.65       33.42      4.84 o 
 -10   4   6        4.87        4.37      2.20 o 
  -9   4   6       28.79       28.98      3.52 o 
  -8   4   6        7.28        6.70      2.21 o 
  -7   4   6       82.58       84.72      5.21 o 
  -6   4   6       16.33       21.62      4.16 o 
  -5   4   6        3.54        5.95      1.96 o 
  -4   4   6        1.25       -0.11      1.47 o 
  -3   4   6      159.12      143.30     10.69 o 
  -2   4   6      135.39      134.27      8.94 o 
  -1   4   6       63.83       63.15      8.36 o 
   0   4   6      211.02      196.16      7.00 o 
   1   4   6      281.35      273.84      7.93 o 
   2   4   6       40.43       41.41      4.15 o 
   3   4   6        3.99        1.93      1.19 o 
   4   4   6      106.82      104.98      6.86 o 
   5   4   6       22.63       20.80      2.09 o 
   6   4   6       74.22       74.87      6.63 o 
   7   4   6        2.80        6.59      1.63 o 
   8   4   6      415.81      428.37     11.99 o 
   9   4   6        0.26       -0.81      1.22 o 
  10   4   6        1.02        0.86      1.50 o 
  11   4   6       20.03       16.97      3.16 o 
  12   4   6       89.23       99.53      6.77 o 
  13   4   6        4.41        3.37      2.87 o 
 -13   5   6      120.35      138.21     17.55 o 
 -12   5   6       71.64       69.99      7.21 o 
 -11   5   6        4.35        5.31      2.35 o 
 -10   5   6       27.65       27.97      3.60 o 
  -9   5   6        9.97        8.10      2.38 o 
  -8   5   6       90.59       95.70      5.83 o 
  -7   5   6       22.88       20.28      3.06 o 
  -6   5   6        4.46        2.03      1.73 o 
  -5   5   6        0.02        0.56      1.59 o 
  -4   5   6       51.30       54.39      5.43 o 
  -3   5   6      224.59      239.98     11.48 o 
  -2   5   6        0.20        0.90      1.91 o 
  -1   5   6       35.42       37.02      4.27 o 
   0   5   6      324.72      314.35     13.97 o 
   1   5   6      233.46      219.94      8.23 o 
   2   5   6       13.46        8.22      1.58 o 
   3   5   6       14.04       13.67      1.80 o 
   4   5   6     1129.43     1111.50     27.26 o 
   5   5   6      254.48      253.79      7.94 o 
   6   5   6      215.14      206.13      9.69 o 
   7   5   6        8.22        8.75      1.69 o 
   8   5   6      261.83      255.22      8.17 o 
   9   5   6       39.07       40.72      3.20 o 
  10   5   6       18.27       21.90      2.64 o 
  11   5   6        4.66        2.45      1.66 o 
  12   5   6       38.70       55.66      9.26 o 
  13   5   6       59.00       83.94      9.26 o 
 -12   6   6      135.51      110.01     28.88 o 
 -11   6   6        6.64        6.76      3.49 o 
 -10   6   6       28.83       35.39      4.73 o 
  -9   6   6       46.98       57.85      5.40 o 
  -8   6   6        7.73        6.11      2.30 o 
  -7   6   6        1.66        2.34      2.01 o 
  -6   6   6        6.92        7.74      2.81 o 
  -5   6   6        0.01       -1.83      1.83 o 
  -4   6   6        2.34        1.24      2.14 o 
  -3   6   6       81.82       92.96      6.81 o 
  -2   6   6       65.61       59.48      5.40 o 
  -1   6   6       20.14        8.86      2.60 o 
   0   6   6        2.50        0.85      2.39 o 
   1   6   6      169.73      164.56     12.61 o 
   2   6   6       28.55       23.70      2.81 o 
   3   6   6       33.50       35.97      3.35 o 
   4   6   6      724.25      661.14     20.43 o 
   5   6   6      123.89      127.91      5.08 o 
   6   6   6        2.08       -1.10      1.29 o 
   7   6   6       10.63       10.20      1.90 o 
   8   6   6        2.50        2.88      1.51 o 
   9   6   6       43.44       44.41      4.93 o 
  10   6   6       20.08       19.06      2.63 o 
  11   6   6        5.36        7.01      2.67 o 
  12   6   6        0.12       -1.81      1.81 o 
 -11   7   6       44.38       38.72      5.75 o 
 -10   7   6        3.77        3.31      3.04 o 
  -9   7   6        6.74        7.38      2.58 o 
  -8   7   6        3.42        3.51      3.19 o 
  -7   7   6        0.34        0.27      2.30 o 
  -6   7   6       18.14       27.67      4.17 o 
  -5   7   6      155.51      144.33     11.33 o 
  -4   7   6      339.53      327.52     15.96 o 
  -3   7   6      113.39      122.86     10.05 o 
  -2   7   6       10.66       10.43      2.99 o 
  -1   7   6       40.11       43.00      4.90 o 
   0   7   6        4.74        4.85      2.45 o 
   1   7   6       23.13       26.69      6.54 o 
   2   7   6       12.49       16.82      3.53 o 
   3   7   6       19.68       14.16      2.46 o 
   4   7   6        5.00        7.09      1.93 o 
   5   7   6       93.18       91.54      5.39 o 
   6   7   6       56.50       56.97      6.06 o 
   7   7   6       22.38       29.85      3.45 o 
   8   7   6        1.99        4.14      2.02 o 
   9   7   6        0.83        1.73      1.86 o 
  10   7   6       19.11       25.95      3.56 o 
  11   7   6        1.29        2.61      2.12 o 
 -10   8   6       31.83       24.58      7.02 o 
  -9   8   6       12.93        8.62      5.11 o 
  -8   8   6       36.09       41.05      5.44 o 
  -7   8   6       53.08       54.43      5.85 o 
  -6   8   6       12.39        9.05      3.22 o 
  -5   8   6       78.48       66.49      6.21 o 
  -4   8   6        0.08       -0.82      2.30 o 
  -3   8   6        9.16        9.50      3.14 o 
  -2   8   6       12.58        7.33      3.51 o 
  -1   8   6        1.09        2.10      2.30 o 
   0   8   6       40.40       35.23      4.68 o 
   1   8   6       18.12       19.09      3.91 o 
   2   8   6        1.04        0.17      2.17 o 
   3   8   6      105.11       99.87     15.80 o 
   4   8   6       24.97       24.58      3.16 o 
   5   8   6       20.09       17.31      3.48 o 
   6   8   6       74.23       74.09      5.16 o 
   7   8   6       20.99       26.79      3.54 o 
   8   8   6       30.49       29.37      3.66 o 
   9   8   6       23.87       26.59      4.39 o 
  10   8   6       24.57       22.47      4.47 o 
  -8   9   6        0.99        3.83      4.47 o 
  -7   9   6        6.50        5.62      3.30 o 
  -6   9   6        4.38        7.17      3.30 o 
  -5   9   6      148.44      155.97     16.76 o 
  -4   9   6       20.89       18.16      3.94 o 
  -3   9   6      201.33      211.11     11.45 o 
  -2   9   6       22.35       16.10      3.76 o 
  -1   9   6       61.54       66.44      7.82 o 
   0   9   6       37.04       40.23      5.27 o 
   1   9   6        0.07        0.56      2.36 o 
   2   9   6       29.94       31.14      4.82 o 
   3   9   6       50.56       45.19      5.44 o 
   4   9   6       20.05       19.66      4.13 o 
   5   9   6       25.65       23.36      3.32 o 
   6   9   6      195.96      227.11      9.70 o 
   7   9   6        3.55        2.88      2.14 o 
   8   9   6       46.12       43.15      4.55 o 
  -6  10   6       70.10       87.90      7.76 o 
  -5  10   6        2.51        0.97      2.81 o 
  -4  10   6      145.48      158.47      9.90 o 
  -3  10   6       19.04       15.09      3.91 o 
  -2  10   6       37.74       36.60      6.86 o 
  -1  10   6       60.69       48.37      5.73 o 
   0  10   6       31.85       27.92      9.73 o 
   1  10   6       13.53        9.04      3.30 o 
   2  10   6       65.80       70.58      6.81 o 
   3  10   6        0.28        1.44      2.60 o 
   4  10   6        1.46       -1.04      2.46 o 
   5  10   6        0.34       -0.66      1.95 o 
 -14   1   7       27.07       32.93      4.68 o 
 -13   1   7       14.90       17.73      6.54 o 
 -12   1   7        8.44       14.80      7.18 o 
 -11   1   7       34.54       34.67      4.97 o 
 -10   1   7      118.19      132.43      8.46 o 
  -9   1   7        1.62        0.89      4.31 o 
  -8   1   7        0.96        2.87      2.26 o 
  -7   1   7      136.71      129.05     10.69 o 
  -6   1   7       50.42       47.37      4.62 o 
  -5   1   7      219.92      225.40     10.83 o 
  -4   1   7      144.39      145.49      7.78 o 
  -3   1   7      107.72      114.79      6.53 o 
  -2   1   7      236.61      245.16     10.52 o 
  -1   1   7      152.39      158.68     11.65 o 
   0   1   7       75.59       80.52      3.90 o 
   1   1   7        5.34        6.90      1.25 o 
   2   1   7      239.30      251.15      7.26 o 
   3   1   7      584.99      553.82     14.09 o 
   4   1   7      134.52      135.17      4.77 o 
   5   1   7        1.05        1.25      1.10 o 
   6   1   7      144.75      143.63      5.83 o 
   7   1   7      178.40      179.37      8.35 o 
   8   1   7        0.51       -0.16      1.58 o 
   9   1   7      121.07      125.53      8.14 o 
  10   1   7       80.88       80.49      5.85 o 
  11   1   7        3.59        0.80      2.03 o 
  12   1   7        2.22        0.16      1.81 o 
  13   1   7       65.97       78.67      6.32 o 
 -13   2   7       31.79       44.92     11.17 o 
 -12   2   7       11.95       13.16      3.09 o 
 -11   2   7       55.70       51.14      4.73 o 
 -10   2   7        5.67        1.60      2.48 o 
  -9   2   7       64.81       63.19      8.46 o 
  -8   2   7      137.71      127.28      8.01 o 
  -7   2   7       14.12       20.80      3.99 o 
  -6   2   7        0.06        1.60      2.87 o 
  -5   2   7        0.71       -0.32      1.91 o 
  -4   2   7      127.22      136.82      7.54 o 
  -3   2   7       11.51        7.99      1.82 o 
  -2   2   7        1.90       -0.56      1.45 o 
  -1   2   7       26.20       26.11      3.83 o 
   0   2   7        5.14        3.45      2.35 o 
   1   2   7        1.44       -0.38      0.94 o 
   2   2   7       57.40       60.51      5.67 o 
   3   2   7       16.14       15.60      1.62 o 
   4   2   7      136.70      122.68      4.44 o 
   5   2   7       54.19       59.19      5.30 o 
   6   2   7       30.32       35.12      2.95 o 
   7   2   7       20.69       17.31      2.33 o 
   8   2   7       43.80       39.38      3.94 o 
   9   2   7        4.43        4.55      2.14 o 
  10   2   7       46.81       39.54      4.27 o 
  11   2   7        4.06        2.97      2.14 o 
  12   2   7        9.92       11.54      2.81 o 
  13   2   7       11.69        8.76      2.81 o 
 -13   3   7        0.89        0.67      2.99 o 
 -12   3   7        0.00        0.88      2.91 o 
 -11   3   7        3.63       -0.99      2.36 o 
 -10   3   7        1.74        2.18      4.15 o 
  -9   3   7       59.23       58.97      8.30 o 
  -8   3   7      151.45      153.18      6.30 o 
  -7   3   7       63.12       60.80      4.01 o 
  -6   3   7        6.04        5.06      1.96 o 
  -5   3   7       69.76       65.03      8.56 o 
  -4   3   7        9.11       10.21      2.81 o 
  -3   3   7       42.08       40.68      4.40 o 
  -2   3   7       86.43       82.24      5.87 o 
  -1   3   7        7.84        9.24      1.72 o 
   0   3   7       66.14       79.37      4.21 o 
   1   3   7       15.46       14.53      2.20 o 
   2   3   7       68.72       76.17      4.28 o 
   3   3   7       39.10       39.56      2.62 o 
   4   3   7       87.51       90.57      3.87 o 
   5   3   7       33.51       31.41      4.39 o 
   6   3   7      316.28      303.84     10.13 o 
   7   3   7      333.37      329.32     10.93 o 
   8   3   7      123.97      119.87      5.52 o 
   9   3   7       69.10       71.32      7.34 o 
  10   3   7      109.68      121.52      7.22 o 
  11   3   7       78.76       90.92     14.20 o 
  12   3   7       38.08       35.97      4.62 o 
 -12   4   7        0.37       -0.04      2.18 o 
 -11   4   7        7.31        7.94      2.67 o 
 -10   4   7      141.25      130.35      7.15 o 
  -9   4   7       21.39       22.22      3.81 o 
  -8   4   7        1.85        2.41      2.06 o 
  -7   4   7        9.44       12.00      2.57 o 
  -6   4   7       39.20       44.36      5.43 o 
  -5   4   7      129.25      131.77      7.99 o 
  -4   4   7      178.52      170.89     11.65 o 
  -3   4   7        8.52       11.47      2.91 o 
  -2   4   7       57.87       64.01      5.42 o 
  -1   4   7       30.57       29.55      2.78 o 
   0   4   7      132.95      151.25      6.34 o 
   1   4   7      523.57      509.71     16.01 o 
   2   4   7       69.81       62.68      3.25 o 
   3   4   7      343.34      340.55      9.75 o 
   4   4   7      858.28      845.28     21.25 o 
   5   4   7      125.55      117.43      5.57 o 
   6   4   7       25.28       25.54      2.99 o 
   7   4   7       27.17       28.03      3.25 o 
   8   4   7       21.47       18.58      2.57 o 
   9   4   7        8.27        4.41      1.82 o 
  10   4   7        2.89        5.44      2.36 o 
  11   4   7        3.95        7.65      2.59 o 
  12   4   7        8.07        8.45      2.91 o 
 -12   5   7       11.52       10.21      4.17 o 
 -11   5   7        2.86        0.79      2.30 o 
 -10   5   7        1.71       -0.62      2.11 o 
  -9   5   7       16.40       17.63      3.23 o 
  -8   5   7       47.54       47.85      5.49 o 
  -7   5   7       49.13       56.83      6.06 o 
  -6   5   7       48.05       49.44      5.40 o 
  -5   5   7        6.49        7.46      3.03 o 
  -4   5   7       45.38       41.80      4.85 o 
  -3   5   7        0.54        0.40      2.14 o 
  -2   5   7        9.82       10.73      3.04 o 
  -1   5   7       38.96       27.00      3.72 o 
   0   5   7        8.26        8.30      1.96 o 
   1   5   7      529.39      539.01     17.01 o 
   2   5   7        1.44       -0.25      1.68 o 
   3   5   7        0.05       -0.31      1.20 o 
   4   5   7        0.74        1.90      1.41 o 
   5   5   7       95.39       95.85      4.41 o 
   6   5   7       30.89       29.31      2.58 o 
   7   5   7        0.76        0.64      1.38 o 
   8   5   7        6.15        8.11      2.01 o 
   9   5   7       37.13       49.02      3.91 o 
  10   5   7        8.60        7.51      2.20 o 
  11   5   7        4.25        9.10      2.71 o 
 -11   6   7        2.16        2.79      3.36 o 
 -10   6   7        7.40        8.07      2.75 o 
  -9   6   7       11.64       12.94      7.18 o 
  -8   6   7       22.52       23.65      4.36 o 
  -7   6   7       44.22       38.97      5.18 o 
  -6   6   7        0.75        3.83      3.67 o 
  -5   6   7      107.52      118.86      7.86 o 
  -4   6   7       26.35       33.08      4.51 o 
  -3   6   7       76.36       73.68      6.38 o 
  -2   6   7       42.82       50.50     10.69 o 
  -1   6   7      256.55      273.91     13.40 o 
   0   6   7       93.55       78.30      4.83 o 
   1   6   7        2.04        0.77      1.62 o 
   2   6   7      327.16      344.92     12.12 o 
   3   6   7        3.87        1.08      1.54 o 
   4   6   7        8.93        6.64      2.17 o 
   5   6   7      114.79      114.59      4.97 o 
   6   6   7        6.65        4.94      1.67 o 
   7   6   7       13.00       10.95      2.05 o 
   8   6   7       62.38       68.56      4.14 o 
   9   6   7       81.57       97.43      5.85 o 
  10   6   7       13.52       15.38      4.12 o 
 -10   7   7       20.55       18.51      6.70 o 
  -9   7   7       53.23       73.53      7.08 o 
  -8   7   7        3.84        2.04      2.76 o 
  -7   7   7        0.03       -1.65      2.45 o 
  -6   7   7       37.30       34.99      9.42 o 
  -5   7   7       10.08        6.78      3.14 o 
  -4   7   7       17.74       19.48      4.04 o 
  -3   7   7       81.76       72.60      6.43 o 
  -2   7   7        9.77        8.72      3.04 o 
  -1   7   7        8.97       10.89      3.36 o 
   0   7   7        7.63        7.55      2.99 o 
   1   7   7        0.15        1.93      1.73 o 
   2   7   7      144.34      153.48      7.68 o 
   3   7   7      143.26      146.96      6.86 o 
   4   7   7       11.42       11.78      2.53 o 
   5   7   7        6.29        4.05      2.11 o 
   6   7   7        1.54        0.41      1.77 o 
   7   7   7       15.14       16.99      2.91 o 
   8   7   7       67.44       78.75      5.46 o 
   9   7   7        3.26        4.26      2.32 o 
  -8   8   7        7.50        5.12      3.27 o 
  -7   8   7       13.52       13.20      3.94 o 
  -6   8   7        8.35        7.85      3.36 o 
  -5   8   7       13.06       13.51      3.76 o 
  -4   8   7       21.99       21.70      4.47 o 
  -3   8   7        8.01        3.47      3.35 o 
  -2   8   7       13.57       10.13      3.59 o 
  -1   8   7        4.74        1.32      2.42 o 
   0   8   7       10.82       13.76      3.42 o 
   1   8   7       15.20       10.14      3.36 o 
   2   8   7        0.31       -0.20      1.76 o 
   3   8   7       26.31       35.26      3.78 o 
   4   8   7        1.64       -0.04      1.82 o 
   5   8   7       22.00       19.29      3.07 o 
   6   8   7      117.12      115.51      6.51 o 
   7   8   7        0.49        0.40      1.93 o 
   8   8   7       31.38       30.74      3.88 o 
  -6   9   7       15.51       19.43      4.45 o 
  -5   9   7        0.88       -1.65      2.76 o 
  -4   9   7       13.37       14.26      3.94 o 
  -3   9   7        3.24        7.34      3.39 o 
  -2   9   7        0.84        1.82      2.83 o 
  -1   9   7       18.27       16.17      3.99 o 
   0   9   7        1.87       -0.56      2.46 o 
   1   9   7       20.62       19.18      4.27 o 
   2   9   7        2.81        4.65      2.99 o 
   3   9   7        5.14        7.50      2.50 o 
   4   9   7       83.89       83.82      5.99 o 
   5   9   7        6.56        5.06      2.47 o 
 -12   0   8       22.37       20.11      6.06 o 
 -11   0   8        0.94       -2.87      2.87 o 
 -10   0   8       58.87       59.68      8.62 o 
  -9   0   8      251.96      245.44     18.19 o 
  -8   0   8       29.81       35.75      6.70 o 
  -7   0   8       71.40       54.26      7.34 o 
  -6   0   8        8.18       17.23      4.79 o 
  -5   0   8        3.59        3.19      3.19 o 
  -4   0   8      240.13      257.25     17.23 o 
  -3   0   8       42.68       44.04      6.06 o 
  -1   0   8        7.43        4.47      3.51 o 
   0   0   8       14.87       18.19      4.79 o 
   1   0   8      551.27      556.30     30.64 o 
   2   0   8       33.74       34.79      5.74 o 
   3   0   8      110.18      115.15      9.10 o 
   4   0   8        1.49        2.89      1.83 o 
   5   0   8      310.62      309.44     12.74 o 
   6   0   8      122.15      119.69      9.26 o 
   7   0   8      307.66      352.36     20.11 o 
   8   0   8        6.35        3.83      3.19 o 
   9   0   8       38.72       29.36      5.43 o 
  10   0   8        1.11        2.87      3.19 o 
  11   0   8       51.19       67.02      8.30 o 
 -12   1   8        5.32        4.27      3.04 o 
 -11   1   8        0.61        1.76      2.71 o 
 -10   1   8       95.73      105.29      7.98 o 
  -9   1   8       19.92       16.73      3.72 o 
  -8   1   8       30.81       27.71      4.36 o 
  -7   1   8       10.66       10.05      2.93 o 
  -6   1   8       13.22       15.16      3.22 o 
  -5   1   8       13.60       11.94      2.93 o 
  -4   1   8       73.82       74.37      7.98 o 
  -3   1   8       79.37       75.31      5.63 o 
  -2   1   8        1.52        2.62      1.99 o 
  -1   1   8       52.33       54.70      9.10 o 
   0   1   8      115.68      122.56     10.53 o 
   1   1   8        1.16       -1.68      1.68 o 
   2   1   8       24.99       19.73      2.43 o 
   3   1   8      126.26      123.83      4.65 o 
   4   1   8       39.94       44.14      2.83 o 
   5   1   8       10.81       10.17      1.92 o 
   6   1   8       86.07       88.41      4.67 o 
   7   1   8        6.64        5.22      2.14 o 
   8   1   8       10.47       10.38      2.59 o 
   9   1   8       15.65       20.57      6.86 o 
  10   1   8       92.08       93.32      6.53 o 
  11   1   8        0.72        2.15      2.39 o 
 -12   2   8        8.81       11.81      3.10 o 
 -11   2   8       54.32       57.08      8.78 o 
 -10   2   8       70.44       81.36     15.00 o 
  -9   2   8       25.66       27.13      4.51 o 
  -8   2   8        0.91        0.34      2.22 o 
  -7   2   8       25.07       27.12      4.13 o 
  -6   2   8        9.24        9.03      2.33 o 
  -5   2   8        0.00       -0.80      1.58 o 
  -4   2   8       12.59       10.79      3.04 o 
  -3   2   8      147.01      135.56      9.42 o 
  -2   2   8       43.81       54.87      5.19 o 
  -1   2   8        1.70       -1.00      1.91 o 
   0   2   8       21.47       21.92      3.49 o 
   1   2   8       23.56       22.66      5.11 o 
   2   2   8        3.34        2.89      1.58 o 
   3   2   8        0.67        0.25      1.12 o 
   4   2   8        0.67       -0.80      1.22 o 
   5   2   8        1.75        2.62      1.64 o 
   6   2   8       19.86       21.34      3.47 o 
   7   2   8        0.01        2.18      1.59 o 
   8   2   8       13.34       13.07      2.93 o 
   9   2   8       80.92       95.90      6.43 o 
  10   2   8       74.23       69.33      5.64 o 
  11   2   8       73.58       74.92      6.09 o 
 -11   3   8       75.67       60.66      6.65 o 
 -10   3   8        0.09        1.26      2.10 o 
  -9   3   8       16.42       13.39      3.01 o 
  -8   3   8        6.81       10.87      2.26 o 
  -7   3   8        1.98        0.30      2.36 o 
  -6   3   8        0.19       -0.64      2.26 o 
  -5   3   8       78.05       82.50      6.65 o 
  -4   3   8       13.78       11.81      3.16 o 
  -3   3   8       68.24       52.02      5.18 o 
  -2   3   8       58.96       46.60      4.74 o 
  -1   3   8      118.30      110.43      7.33 o 
   0   3   8       87.47       69.95      5.75 o 
   1   3   8       44.87       48.64      4.47 o 
   2   3   8      307.18      311.68     13.95 o 
   3   3   8       25.86       23.54      3.35 o 
   4   3   8       37.54       43.25      3.40 o 
   5   3   8      122.25      120.99      5.50 o 
   6   3   8       38.08       41.17      3.43 o 
   7   3   8        5.92        4.80      1.71 o 
   8   3   8       88.13       92.10     14.04 o 
   9   3   8        3.29        2.70      3.35 o 
  10   3   8       11.30       10.04      2.91 o 
  11   3   8       13.81        8.87      4.95 o 
 -11   4   8       59.49       59.43      6.41 o 
 -10   4   8        1.86        2.50      2.28 o 
  -9   4   8       85.22       86.01     13.56 o 
  -8   4   8       42.73       41.28     10.21 o 
  -7   4   8        1.43        1.98      2.68 o 
  -6   4   8       21.25       13.51      3.36 o 
  -5   4   8      139.37      152.31      9.24 o 
  -4   4   8        9.90        9.86      3.04 o 
  -3   4   8       83.16       79.83      6.54 o 
  -2   4   8        0.17        3.19      2.36 o 
  -1   4   8      379.47      402.86     17.59 o 
   0   4   8        4.94        9.15      2.81 o 
   1   4   8        0.42        0.67      1.54 o 
   2   4   8        0.18        0.61      1.59 o 
   3   4   8       31.09       28.74      3.09 o 
   4   4   8       51.57       57.13      3.84 o 
   5   4   8       34.95       42.88      3.42 o 
   6   4   8        2.76        0.50      1.45 o 
   7   4   8        0.28        0.92      1.59 o 
   8   4   8        5.91        7.07      3.00 o 
   9   4   8        0.17        3.67      2.22 o 
  10   4   8        1.25        0.79      2.14 o 
 -10   5   8       24.37       24.05      4.72 o 
  -9   5   8        0.60       -2.36      2.36 o 
  -8   5   8        0.49       -1.90      4.31 o 
  -7   5   8       29.20       25.37      5.27 o 
  -6   5   8        1.18        0.38      2.36 o 
  -5   5   8       20.44       20.82      4.15 o 
  -4   5   8       57.67       50.77      5.53 o 
  -3   5   8      123.30      137.33      8.57 o 
  -2   5   8       10.33        9.94      3.35 o 
  -1   5   8      247.77      201.93     28.25 o 
   0   5   8       15.36       10.02      3.14 o 
   1   5   8      162.66      174.04      7.48 o 
   2   5   8      418.72      421.01     14.22 o 
   3   5   8      188.69      192.72      8.04 o 
   4   5   8       25.02       28.81      2.70 o 
   5   5   8       64.40       66.62      4.29 o 
   6   5   8       80.24       82.68      4.81 o 
   7   5   8       37.34       38.97      3.55 o 
   8   5   8       12.35       15.35      3.30 o 
   9   5   8        7.66        8.16      2.33 o 
  -9   6   8        3.83        2.63      2.81 o 
  -8   6   8        2.12        3.51      2.93 o 
  -7   6   8        4.56        4.35      7.98 o 
  -6   6   8        0.31        1.35      2.81 o 
  -5   6   8        3.99        6.21      3.04 o 
  -4   6   8       23.47       11.65      4.47 o 
  -3   6   8        0.14       -1.53      2.22 o 
  -2   6   8       10.41        9.72      3.27 o 
  -1   6   8       11.44       14.36      3.59 o 
   0   6   8        8.99        8.74      3.22 o 
   1   6   8        4.74        2.33      2.05 o 
   2   6   8       28.49       33.38      3.55 o 
   3   6   8      119.64      104.76      5.86 o 
   4   6   8       26.60       29.49      3.44 o 
   5   6   8        5.36        5.83      1.85 o 
   6   6   8       19.72       17.17      2.44 o 
   7   6   8        6.11        8.55      4.15 o 
   8   6   8       40.97       38.41      4.79 o 
  -7   7   8       77.54       92.90     14.36 o 
  -6   7   8       94.95      107.60     11.81 o 
  -5   7   8       52.19       46.93      5.75 o 
  -4   7   8       24.48       20.58      4.27 o 
  -3   7   8        0.00       -1.76      2.14 o 
  -2   7   8       16.52       21.97      4.40 o 
  -1   7   8       10.65        5.79      3.14 o 
   0   7   8       25.03       26.16      4.81 o 
   1   7   8        8.10        4.33      2.97 o 
   2   7   8       35.00       36.08      3.80 o 
   3   7   8        3.28        0.78      1.90 o 
   4   7   8       52.74       45.67      4.20 o 
   5   7   8        2.70        1.77      1.99 o 
   6   7   8       48.91       51.48      4.46 o 
   7   7   8        1.22        1.50      1.97 o 
  -5   8   8       36.22       39.26      5.63 o 
  -4   8   8        0.04        0.64      4.15 o 
  -3   8   8        4.16        5.46      3.67 o 
  -2   8   8        1.86        4.61      3.22 o 
  -1   8   8       43.58       49.18     10.37 o 
   0   8   8        0.45       -1.65      1.82 o 
   1   8   8       71.96       73.01      5.28 o 
   2   8   8        0.57        2.00      2.09 o 
   3   8   8       40.25       43.46      5.50 o 
   4   8   8        5.01        5.94      2.43 o 
 -10   1   9       19.18       30.02      5.07 o 
  -9   1   9       12.34       14.95      3.94 o 
  -8   1   9        5.20        3.93      2.81 o 
  -7   1   9       40.09       47.56      7.66 o 
  -6   1   9        0.82        2.23      3.51 o 
  -5   1   9       34.51       29.68      6.06 o 
  -4   1   9        0.13       -0.05      2.36 o 
  -3   1   9        8.21        9.57      4.15 o 
  -2   1   9        1.36        2.55      3.51 o 
  -1   1   9        1.63       -0.64      2.87 o 
   0   1   9        0.40        0.84      2.55 o 
   1   1   9        1.03        1.38      2.36 o 
   2   1   9        0.01        1.78      2.36 o 
   3   1   9        6.57        1.55      2.14 o 
   4   1   9      175.95      163.40      8.41 o 
   5   1   9       16.98       16.57      3.83 o 
   6   1   9       13.74       15.09      3.35 o 
   7   1   9        0.47       -0.06      1.91 o 
   8   1   9       42.48       50.22      4.85 o 
   9   1   9       32.35       44.57     12.13 o 
  -9   2   9        0.33        0.49      2.59 o 
  -8   2   9        5.43        5.16      3.14 o 
  -7   2   9        8.93        9.26      3.36 o 
  -6   2   9       31.23       32.51     11.33 o 
  -5   2   9        5.31        1.28      3.51 o 
  -4   2   9        0.01       -1.91      2.03 o 
  -3   2   9       63.74       72.40      6.18 o 
  -2   2   9      209.13      215.44     15.96 o 
  -1   2   9        2.16       -2.87      2.87 o 
   0   2   9        0.00       -2.87      2.87 o 
   1   2   9       30.58       31.68      4.40 o 
   2   2   9        0.14        0.96      2.26 o 
   3   2   9       64.46       67.66      8.62 o 
   4   2   9       82.72       77.14      5.73 o 
   5   2   9       35.56       36.61      4.22 o 
   6   2   9       13.38       13.63      2.39 o 
   7   2   9       68.77       60.43      5.59 o 
   8   2   9      113.72      118.63     21.06 o 
   9   2   9        7.83        6.02      2.59 o 
  -9   3   9       47.48       63.59      7.82 o 
  -8   3   9        4.84        1.40      2.59 o 
  -7   3   9       44.69       44.45     13.72 o 
  -6   3   9        0.77        0.16      2.48 o 
  -5   3   9       16.20       11.79      3.27 o 
  -4   3   9        2.44        1.42      2.45 o 
  -3   3   9       32.56       33.55      4.62 o 
  -2   3   9      173.17      180.95     10.15 o 
  -1   3   9       97.29       84.84      9.42 o 
   0   3   9       13.26       15.32      5.11 o 
   1   3   9       29.23       24.89      5.74 o 
   2   3   9       70.11       87.45      9.89 o 
   3   3   9        3.95        2.55      3.83 o 
   4   3   9       80.00       87.49      9.42 o 
   5   3   9       41.66       47.82      4.68 o 
   6   3   9        2.80        6.86      2.14 o 
   7   3   9       45.87       47.54      5.11 o 
   8   3   9       20.95       17.39      3.67 o 
  -8   4   9       15.43       16.04      5.11 o 
  -7   4   9       12.97       14.74      4.04 o 
  -6   4   9        4.51        1.71      2.81 o 
  -5   4   9       10.24        6.22      2.93 o 
  -4   4   9       45.83       47.98      5.63 o 
  -3   4   9      107.63       80.19     24.26 o 
  -2   4   9      105.25       88.44     20.75 o 
  -1   4   9      152.94      182.80     10.37 o 
   0   4   9        7.62        4.79      4.15 o 
   1   4   9       77.99       74.05      9.26 o 
   2   4   9      171.21      199.48     15.32 o 
   3   4   9        0.77       -0.73      1.91 o 
   4   4   9       80.36       92.78     10.69 o 
   5   4   9        2.15        3.37      2.87 o 
   6   4   9        0.28       -0.50      1.64 o 
   7   4   9        8.14       14.01      2.54 o 
  -7   5   9       11.74       13.49      8.30 o 
  -6   5   9      157.40      186.37     11.05 o 
  -5   5   9        2.02        0.15      2.59 o 
  -4   5   9        3.12        0.87      2.59 o 
  -3   5   9       54.48       55.70     12.93 o 
  -2   5   9        0.30        2.25      2.81 o 
  -1   5   9        2.01        2.25      2.81 o 
   0   5   9        1.15        0.41      2.68 o 
   1   5   9        5.13        4.95      3.03 o 
   2   5   9      202.70      219.90     16.28 o 
   3   5   9       24.27       16.43      5.27 o 
   4   5   9        6.55        5.78      2.68 o 
   5   5   9        0.76        0.83      2.22 o 
   6   5   9        0.42        0.00      2.26 o 
  -5   6   9        6.08        3.52      3.27 o 
  -4   6   9       27.15       32.06      5.27 o 
  -3   6   9       22.73       22.25      4.40 o 
  -2   6   9        5.04        6.38      3.16 o 
  -1   6   9       23.50       29.15      4.82 o 
   0   6   9      104.18      107.63      8.62 o 
   1   6   9        2.20       -0.80      2.60 o 
   2   6   9        0.33       -1.12      2.46 o 
   3   6   9       40.66       55.64      6.29 o 
   4   6   9        1.05        0.96      2.26 o 
   5   6   9        0.04       -2.14      2.14 o 
  -2   7   9        0.45       -1.99      4.15 o 
  -1   7   9        4.21        3.33      2.99 o 
   0   7   9        1.48        5.68      3.13 o 
   1   7   9       59.68       62.73      6.73 o 
  -4   0  10       10.08        2.23      3.51 o 
  -3   0  10       22.24       22.98      6.06 o 
  -2   0  10       45.19       45.64      7.66 o 
  -1   0  10        9.46        8.62      4.47 o 
   0   0  10      128.89      126.71     12.45 o 
   1   0  10        5.33        0.00      3.83 o 
   2   0  10       24.65       21.06      5.74 o 
   3   0  10      231.57      260.76     17.87 o 
  -6   1  10        7.28        0.96      3.51 o 
  -5   1  10       16.99       19.47      6.06 o 
  -4   1  10       33.41       37.02      7.34 o 
  -3   1  10       19.27       15.00      5.43 o 
  -2   1  10       10.89       15.39      3.82 o 
  -1   1  10        6.64        8.14      3.16 o 
   0   1  10        0.37        2.68      2.59 o 
   1   1  10        2.97        1.44      2.71 o 
   2   1  10       11.80        7.13      3.27 o 
   3   1  10        2.29       -2.87      3.51 o 
   4   1  10       55.88       59.68      8.30 o 
  -6   2  10        0.54        1.81      2.81 o 
  -5   2  10        2.86       -1.60      3.83 o 
  -4   2  10        5.77        2.87      4.15 o 
  -3   2  10       12.02        9.89      5.11 o 
  -2   2  10        9.17        5.43      4.47 o 
  -1   2  10       15.40       25.85      6.38 o 
   0   2  10        0.06       -1.67      2.36 o 
   1   2  10        7.17        5.40      2.91 o 
   2   2  10        1.83       -2.87      3.19 o 
   3   2  10       11.84        4.79      4.15 o 
   4   2  10        5.71        7.34      4.15 o 
   5   2  10        4.11        4.79      4.15 o 
  -5   3  10       97.84       87.70     15.96 o 
  -4   3  10       39.67       34.15      7.66 o 
  -3   3  10       78.66       72.13      9.89 o 
  -2   3  10       27.92       39.26      7.98 o 
  -1   3  10        0.63        4.47      4.47 o 
   0   3  10       19.98       25.85      6.70 o 
   1   3  10        5.44        0.00      3.51 o 
   2   3  10       45.15       42.77      7.66 o 
   3   3  10        8.20        8.62      4.79 o 
   4   3  10        0.92        0.32      4.15 o 
  -3   4  10        6.04        6.66      3.27 o 
  -2   4  10       43.35       65.43      9.89 o 
  -1   4  10       11.76        7.98      5.11 o 
   0   4  10       49.88       71.17      9.89 o 
   1   4  10        0.71       -2.55      3.19 o 
   2   4  10        0.51        0.32      3.51 o 
   3   4  10       36.97       43.09      7.66 o 
                                                 
